# Supplementary material for: SPEAQeasy: a scalable pipeline for expression analysis and quantification for R/bioconductor-powered RNA-seq analyses
Source: BMC Bioinformatics. 2021 May 1;22:224. doi: 10.1186/s12859-021-04142-3 (PMC8088074; doi:10.1186/s12859-021-04142-3)
Supplement: Supplementary file 3 — Additional file 3: Table S1. Available configuration profiles. Configuration files exist under the SPEAQeasy/conf directory. Configuration profiles exist for SGE and SLURM clusters, as well as local execution on a Linux machine. These profiles can be customized for specific clusters, such as the JHPCE configuration file jhpce.config, which runs on an SGE cluster. The file a user chooses also depends on whether software dependencies are managed with docker, or are installed locally. Table S2. SPEAQeasy output files. Table of intermediary outputs generated by SPEAQeasy. These do not include the major output files of interest (Fig. 2), but other miscellaneous outputs from each processing step. In the Filename column, brackets denote one or more values dependent on a relevant variable; for example, the files [sample_name]_process_trace.log refer to a set of several files, each named distinctly according to the sample associated with the particular file. An asterisk represents a wildcard matching more than one file, when individual file names may depend on the experiment. For example, [sample_name]_trimmed*.fastq could refer to sample1_trimmed_1.fastq and sample1_trimmed_2.fastq. The next columns provide the directory containing each given file, relative to the output folder, and a description of the files’ content, respectively. Table S3. Quality metrics recorded in SPEAQeasy outputs. One of the major pipeline outputs is a comma-separated values (CSV) file where fields (columns) are different quality metrics, and each line (row) is associated with one sample. A list of the exact field names and their descriptions is given above. Table S4. SPEAQeasy-example differential expression and gene ontology results. (A) Differential expression results using the subset of BipSeq data analyzed in http://research.libd.org/SPEAQeasy-example/. (B) Gene ontology enrichment results from the genes with a p-value < 0.005 in the differential expression results between bipolar disorder affe [file 12859_2021_4142_MOESM3_ESM.xlsx]

## Sheet: Legends
Table S1. Available configuration profiles. Configuration files exist under the SPEAQeasy/conf directory. Configuration profiles exist for SGE and SLURM clusters, as well as local execution on a Linux machine. These profiles can be customized for specific clusters, such as the JHPCE configuration file jhpce.config, which runs on an SGE cluster. The file a user chooses also depends on whether soft…
Table S2. SPEAQeasy output files. Table of intermediary outputs generated by SPEAQeasy. These do not include the major output files of interest (Figure 4), but other miscellaneous outputs from each processing step. In the Filename column, brackets denote one or more values dependent on a relevant variable; for example, the files [sample_name]_process_trace.log refer to a set of several files, eac…
Table S3. Quality metrics recorded in SPEAQeasy outputs. One of the major pipeline outputs is a comma-separated values (CSV) file where fields (columns) are different quality metrics, and each line (row) is associated with one sample. A list of the exact field names and their descriptions is given above.
Table S4. SPEAQeasy-example differential expression and gene ontology results. (A) Differential expression results using the subset of BipSeq data analyzed in http://research.libd.org/SPEAQeasy-example/. (B) Gene ontology enrichment results from the genes with a p-value < 0.005 in the differential expression results between bipolar disorder affected individuals and neurotypical controls.
Table S5. Pipeline comparison. A comparison of usage-related features among several publicly available RNA-seq pipelines.

## Sheet: Table S1
	Local installation	Installation with Docker
Local Linux machine	local.config	docker_local.config
SGE scheduler	sge.config	docker_sge.config
SLURM scheduler	slurm.config	docker_slurm.config
The JHPCE cluster	jhpce.config	N/A

## Sheet: Table S2
Filename	Directory	Description
ercc_spikein_check_mix1.pdf	count_objects/	A plot comparing the Mix1 expected concentration (https://tools.thermofisher.com/content/sfs/manuals/cms_095046.txt) against the observed counts from Kallisto (38).
rawCounts_[experiment_name]_n[num_samples].rda	count_objects/	An R data file containing a number of matrices/ data frames containing raw gene, exon, exon-exon junction, and transcript counts. A data frame of quality metrics is also included (Table S2).
read_and_alignment_metrics_[experiment_name].csv	count_objects/	A comma-separated values file of quality metrics (Table S2).
rpkm_counts_[experiment_name]_n[num_samples].rda	count_objects/	The same data as in rawCounts_[experiment_name]_n[num_samples].rda, but normalized as reads-per-kilobase-million (RPKM).
[sample_name]_[annotation_version]_Exons.counts	counts/	Exon counts for each sample individually, as reported by featureCounts (14)
[sample_name]_[annotation_version]_Exons.counts.summary	counts/	A summary of key information generated from quantifying exons on a particular sample with featureCounts (14)
[sample_name]_[annotation_version]_Gene.counts	counts/	Gene counts for each sample individually, as reported by featureCounts (14)
[sample_name]_[annotation_version]_Gene.counts.summary	counts/	A summary of key information generated from quantifying genes on a particular sample with featureCounts (14)
[sample_name]_junctions_primaryOnly_regtools.bed	counts/junction/	A file in BED format (57) describing junctions determined by regtools (40) run on primary alignments for a given sample
[sample_name]_junctions_primaryOnly_regtools.count	counts/junction/	A text file describing the junction ranges and providing raw counts of hits for each junction, as output by regtools (40)
[sample_name].bam and [sample_name].bam.bai	counts/junction/primary_alignments/	The subset of primary alignments for a given sample, in BAM format (66), along with an index for each BAM.
mean.forward.bw and mean.reverse.bw	coverage/mean/	bigWig files (36) containing coverage information averaged across all samples in the experiment, and split by strand.
[sample_name].[strand].wig	coverage/wigs/	Wiggle files (36) containing coverage information for a given sample and strand.
abundance.tsv	ERCC/[sample_name]/	The output from running Kallisto (38) against the 92 ERCC RNA Spike Mix (https://www.thermofisher.com/order/catalog/product/4456740) sequences for each sample.
region_cuts_[strand].Rdata	expressed_regions/	An R object called region_cuts that is a list with one element per cutoff that contains a GenomicRanges::GRanges() object with the expressed regions across all chromosomes.
region_cuts_raw_[strand].Rdata	expressed_regions/	An R object called region_cuts_raw that is a list with one element per chromosome, then a nested element per cutoff used for identifying expressed regions using derfinder::findRegions() (41).
region_info_[strand].Rdata	expressed_regions/	An R object called regInfo that is a data.frame with the columns: cutoff, n, mean, and sd. This table summarizes the number, mean width, sd of the width for the expressed regions identified at each cutoff.
region_info_[strand].pdf	expressed_regions/	A PDF with a few exploratory plots made using regInfo that evaluate how the cutoff for identifying the expressed regions affects the number of ERs, their mean width, the sd of their width. These are the visualization plots recommended for choosing a cutoff as described on the derfinder manuscript (41) at Figure S4 (https://github.com/leekgroup/derSupplement/blob/gh-pages/derfinder_supplement.pdf).
[trim_status]/[file_name]/*	fastQC/	Outputs from FastQC (15). Here trim_status indicates when FastQC was performed: Untrimmed is before trimming, and Trimmed is after. file_name contains the sample name, and if applicable, the mate number.
[sample_name]_hisat_out.sam	HISAT2_out/	The main alignment output from HISAT2 (37) in SAM format (66)
[sample_name]_align_summary.txt	HISAT2_out/	The text-based alignment summary from Hisat2 (37). Note that metrics from these files are aggregated for the experiment, and so users likely will not need to check or process the original files manually (Table S2).
[sample_name]_accepted_hits.sorted.bam and [sample_name]_accepted_hits.sorted.bam.bai	HISAT2_out/sam_to_bam/	Alignments from Hisat2 (37) where unmapped reads are filtered out, and the resulting BAM file (66) is coordinate-sorted and indexed.
[sample_name]_strandness_pattern.txt	infer_strandness/	A text file containing the inferred strandness pattern for each sample. These files are primarily for internal use by the pipeline, and it is recommended to check the output file samples_complete.manifest to quickly view strandness patterns for all samples.
samples_complete.manifest	infer_strandness/	A version of the input samples.manifest, with an additional column listing the inferred strandness pattern for each sample
abundance.h5	kallisto_tx/[sample_name]/	Abundance estimates, bootstrap estimates, run metadata, and transcript length from Kallisto, saved into an HDF5 binary file.
[sample_name]_abundance.tsv	kallisto_tx/[sample_name]/	Plain-text abundance estimates from Kallisto across the reference transcriptome.
run_info.json	kallisto_tx/[sample_name]/	Kallisto run metadata in javascript object notation.
[sample_name]_process_trace.log	logs/	A SPEAQeasy-generated log tracing the processes and associated commands run for each sample. This is intended to help users quickly determine the source of any errors during pipeline execution (Figure S2).
[sample_name]_trimmed*.fastq	trimming/	Trimmed FASTQ files, if applicable, from Trimmomatic (55)

## Sheet: Table S3
Metric name	Description
SAMPLE_ID	The name of the sample, as specified in the last column of samples.manifest
ERCCsumLogErr	If applicable, a summary statistic quantifying overall difference of expected and actual ERCC concentrations for one sample
trimmed	A boolean value ("TRUE" or "FALSE"), indicating whether the given sample underwent trimming
numReads	The number of reads present in any FASTQ files associated with the sample (after any trimming)
numMapped	The number of reads which successfully mapped to the reference genome during alignment
numUnmapped	The number of reads which did not successfully map to the reference genome during alignment
overallMapRate	The decimal fraction of reads which successfully mapped to the reference genome (i.e. numMapped / numReads)
concordMapRate	The decimal fraction of reads which aligned concordantly to the reference genome
totalMapped	The number of reads which successfully mapped to the canonical sequences in the reference genome (excluding mitochondrial chromosomes)
mitoMapped	The number of reads which successfully mapped to the mitochondrial chromosome
mitoRate	The decimal fraction of reads which mapped to the mitochondrial chromosome, of those which map at all (i.e. mitoMapped / (totalMapped + mitoMapped))
totalAssignedGene	The decimal fraction of reads assigned unambiguously to a gene, with featureCounts (14), of those in total
rRNA_rate	The decimal fraction of reads assigned to ribosomal RNA

## Sheet: Table S4 A
	Length	gencodeID	ensemblID	gene_type	Symbol	EntrezID	Class	meanExprs	NumTx	gencodeTx	logFC	AveExpr	t	P.Value	adj.P.Val	B
ENSG00000227232.5	1351	ENSG00000227232.5	ENSG00000227232	unprocessed_pseudogene	WASH7P	NA	InGen	1.57168	1	ENST00000488147.1	-0.0510601	0.973654	-0.239352	0.812026	0.995704	-5.39457
ENSG00000278267.1	68	ENSG00000278267.1	ENSG00000278267	miRNA	MIR6859-1	NA	InGen	7.74438	1	ENST00000619216.1	0.248228	-1.12794	0.9652	0.34011	0.972406	-4.84944
ENSG00000268903.1	755	ENSG00000268903.1	ENSG00000268903	processed_pseudogene	AL627309.6	NA	InGen	0.23332	1	ENST00000494149.2	-1.17564	-2.94113	-2.64683	0.0114788	0.771601	-3.18539
ENSG00000269981.1	284	ENSG00000269981.1	ENSG00000269981	processed_pseudogene	AL627309.7	NA	InGen	1.20829	1	ENST00000595919.1	-0.104262	-1.9421	-0.246646	0.806414	0.995704	-5.07237
ENSG00000279457.4	1397	ENSG00000279457.4	ENSG00000279457	unprocessed_pseudogene	WASH9P	NA	InGen	3.42174	1	ENST00000623083.4	-0.126781	2.16202	-0.729306	0.469965	0.978613	-5.34767
ENSG00000228463.10	8224	ENSG00000228463.10	ENSG00000228463	transcribed_processed_pseudogene	AP006222.1	NA	InGen	0.637541	6	ENST00000442116.1;ENST00000448958.2;ENST00000441866.2;ENST00000634344.2;ENST00000450734.1;ENST00000424587.7	-0.199997	2.17438	-0.780869	0.43937	0.97703	-5.31645
ENSG00000236679.2	385	ENSG00000236679.2	ENSG00000236679	processed_pseudogene	RPL23AP24	NA	InGen	0.464602	1	ENST00000458203.2	-0.250475	-2.62139	-0.822047	0.415811	0.97703	-4.83892
ENSG00000237094.12	6204	ENSG00000237094.12	ENSG00000237094	transcribed_unprocessed_pseudogene	AL732372.2	NA	InGen	0.230423	25	ENST00000431321.2;ENST00000453935.1;ENST00000440163.1;ENST00000455207.5;ENST00000455464.7;ENST00000601814.5;ENST00000445840.2;ENST00000431812.1;ENST00000419160.4;ENST00000440038.7;ENST00000642074.1;ENST00000423728.6;ENST00000616311.5;ENST00000599771.6;ENST00000641845.1;ENST00000641916.1;ENST00000601486.5;ENST00000641579.1;ENST00000616947.2;ENST00000432964.1;ENST00000608420.1;ENST00000641303.1;ENS…	0.04837	0.380311	0.242822	0.809355	0.995704	-5.31932
ENSG00000225972.1	372	ENSG00000225972.1	ENSG00000225972	unprocessed_pseudogene	MTND1P23	NA	InGen	1.59078	1	ENST00000416931.1	0.106111	-1.46986	0.247542	0.805726	0.995551	-5.11831
ENSG00000225630.1	1044	ENSG00000225630.1	ENSG00000225630	unprocessed_pseudogene	MTND2P28	NA	InGen	43.961	1	ENST00000457540.1	0.430647	5.29268	1.80342	0.0786829	0.939183	-4.43174
ENSG00000237973.1	1543	ENSG00000237973.1	ENSG00000237973	unprocessed_pseudogene	MTCO1P12	NA	InGen	55.3745	1	ENST00000414273.1	0.0647455	5.63993	0.195636	0.845863	0.999089	-5.90009
ENSG00000278791.1	89	ENSG00000278791.1	ENSG00000278791	miRNA	AC114498.2	NA	InGen	0.377987	1	ENST00000621981.1	-0.292748	-4.75152	-0.741122	0.462848	0.978613	-4.79169
ENSG00000229344.1	682	ENSG00000229344.1	ENSG00000229344	unprocessed_pseudogene	MTCO2P12	NA	InGen	5.45061	1	ENST00000427426.1	-0.412007	-0.0290193	-0.843541	0.403827	0.975952	-5.02017
ENSG00000248527.1	681	ENSG00000248527.1	ENSG00000248527	unprocessed_pseudogene	MTATP6P1	NA	InGen	139.475	1	ENST00000514057.1	0.115232	6.41277	0.637864	0.527113	0.983209	-5.73072
ENSG00000198744.5	547	ENSG00000198744.5	ENSG00000198744	unprocessed_pseudogene	MTCO3P12	NA	InGen	46.8685	1	ENST00000416718.2	0.566488	1.59606	0.804484	0.425763	0.97703	-5.22252
ENSG00000228327.3	6432	ENSG00000228327.3	ENSG00000228327	transcribed_unprocessed_pseudogene	AL669831.1	NA	InGen	0.777621	2	ENST00000506640.2;ENST00000428504.2	-0.0785168	2.21844	-0.559732	0.578711	0.985379	-5.45007
ENSG00000223181.1	104	ENSG00000223181.1	ENSG00000223181	snRNA	RNU6-1199P	NA	InGen	0.371816	1	ENST00000411249.1	0.548352	-4.46674	1.49893	0.141562	0.958676	-4.38936
ENSG00000237491.10	8413	ENSG00000237491.10	ENSG00000237491	lncRNA	LINC01409	NA	InGen	0.478949	32	ENST00000655765.1;ENST00000412115.2;ENST00000670700.1;ENST00000429505.6;ENST00000657896.1;ENST00000434264.6;ENST00000457084.1;ENST00000658648.1;ENST00000656571.1;ENST00000665867.1;ENST00000669749.1;ENST00000666217.1;ENST00000665719.1;ENST00000651411.1;ENST00000589899.5;ENST00000609830.1;ENST00000443772.2;ENST00000585826.1;ENST00000592547.1;ENST00000586928.5;ENST00000585745.5;ENST00000585768.5;ENS…	-0.217449	1.83873	-1.31764	0.194948	0.968883	-4.80178
ENSG00000230092.7	872	ENSG00000230092.7	ENSG00000230092	transcribed_unprocessed_pseudogene	AL669831.4	NA	InGen	6.35517	2	ENST00000447500.4;ENST00000590817.3	0.18804	2.40333	1.26874	0.211697	0.971715	-4.9149
ENSG00000228794.9	18974	ENSG00000228794.9	ENSG00000228794	lncRNA	LINC01128	NA	InGen	2.00576	29	ENST00000624927.3;ENST00000623808.3;ENST00000445118.7;ENST00000669922.1;ENST00000670780.1;ENST00000667414.1;ENST00000666741.1;ENST00000623070.4;ENST00000659124.1;ENST00000658846.1;ENST00000608189.5;ENST00000448975.6;ENST00000449005.6;ENST00000441765.6;ENST00000609139.6;ENST00000609009.6;ENST00000657837.1;ENST00000610067.6;ENST00000416570.5;ENST00000661237.1;ENST00000668541.1;ENST00000657175.1;ENS…	-0.0633934	5.17479	-0.592732	0.556619	0.985054	-5.74387
ENSG00000225880.5	1317	ENSG00000225880.5	ENSG00000225880	lncRNA	LINC00115	NA	InGen	1.25269	1	ENST00000473798.1	0.202055	0.582206	0.9652	0.34011	0.972406	-4.9986
ENSG00000223764.2	4152	ENSG00000223764.2	ENSG00000223764	lncRNA	LINC02593	NA	InGen	0.245248	3	ENST00000609207.1;ENST00000417705.1;ENST00000432961.1	0.168925	-0.308786	0.492167	0.625229	0.987323	-5.16968
ENSG00000187634.12	4173	ENSG00000187634.12	ENSG00000187634	protein_coding	SAMD11	148398	InGen	0.401241	17	ENST00000420190.6;ENST00000437963.5;ENST00000342066.8;ENST00000616016.4;ENST00000616125.4;ENST00000617307.4;ENST00000618181.4;ENST00000618323.4;ENST00000618779.4;ENST00000620200.4;ENST00000622503.4;ENST00000341065.8;ENST00000455979.1;ENST00000478729.1;ENST00000474461.1;ENST00000466827.1;ENST00000464948.1	0.0424961	0.306452	0.125317	0.900886	0.999254	-5.33873
ENSG00000188976.11	5540	ENSG00000188976.11	ENSG00000188976	protein_coding	NOC2L	26155	InGen	7.85794	6	ENST00000327044.7;ENST00000483767.5;ENST00000477976.5;ENST00000496938.1;ENST00000487214.1;ENST00000469563.1	0.0263888	5.42121	0.306638	0.760673	0.991057	-5.87433
ENSG00000187961.14	3402	ENSG00000187961.14	ENSG00000187961	protein_coding	KLHL17	339451	InGen	1.15278	5	ENST00000338591.8;ENST00000622660.1;ENST00000463212.1;ENST00000466300.1;ENST00000481067.1	0.0568911	1.85735	0.356335	0.723419	0.990119	-5.48423
ENSG00000272512.1	2086	ENSG00000272512.1	ENSG00000272512	lncRNA	AL645608.7	NA	InGen	0.713646	1	ENST00000606034.1	0.503478	0.0472655	1.07219	0.289911	0.971715	-4.86296
ENSG00000188290.10	1118	ENSG00000188290.10	ENSG00000188290	protein_coding	HES4	57801	InGen	3.55828	4	ENST00000428771.6;ENST00000304952.10;ENST00000481869.1;ENST00000484667.2	0.21815	1.84569	0.976954	0.334328	0.972406	-5.12903
ENSG00000187608.10	867	ENSG00000187608.10	ENSG00000187608	protein_coding	ISG15	9636	InGen	10.2834	3	ENST00000624697.4;ENST00000624652.1;ENST00000649529.1	0.390934	2.83582	1.41006	0.166072	0.958676	-4.79808
ENSG00000224969.1	471	ENSG00000224969.1	ENSG00000224969	lncRNA	AL645608.1	NA	InGen	0.222026	1	ENST00000458555.1	-0.306849	-3.48358	-0.755148	0.454482	0.97703	-4.83247
ENSG00000188157.15	10761	ENSG00000188157.15	ENSG00000188157	protein_coding	AGRN	375790	InGen	7.59836	10	ENST00000379370.7;ENST00000620552.4;ENST00000651234.1;ENST00000652369.1;ENST00000469403.1;ENST00000479707.1;ENST00000466223.1;ENST00000478677.1;ENST00000492947.1;ENST00000461111.1	0.0727986	6.22979	0.424171	0.673661	0.989143	-5.83806
ENSG00000217801.10	2203	ENSG00000217801.10	ENSG00000217801	transcribed_unprocessed_pseudogene	AL390719.1	NA	InGen	1.21226	6	ENST00000394517.7;ENST00000427998.5;ENST00000456409.5;ENST00000412397.2;ENST00000433695.1;ENST00000451054.1	-0.26949	1.26376	-1.52081	0.135991	0.958676	-4.51653
ENSG00000131591.17	6322	ENSG00000131591.17	ENSG00000131591	protein_coding	C1orf159	54991	InGen	1.91703	19	ENST00000379339.5;ENST00000465822.5;ENST00000379325.7;ENST00000421241.6;ENST00000487177.5;ENST00000467751.5;ENST00000477196.5;ENST00000464905.1;ENST00000379320.5;ENST00000379319.5;ENST00000434641.5;ENST00000482816.5;ENST00000462097.5;ENST00000473600.1;ENST00000475119.5;ENST00000442117.5;ENST00000427787.5;ENST00000472741.5;ENST00000480643.1	0.0283154	3.49194	0.177562	0.859942	0.999144	-5.75151
ENSG00000186891.14	1271	ENSG00000186891.14	ENSG00000186891	protein_coding	TNFRSF18	8784	InGen	0.279078	4	ENST00000328596.10;ENST00000379268.7;ENST00000486728.5;ENST00000379265.5	-0.318415	-1.72759	-0.935835	0.354845	0.972406	-4.82815
ENSG00000078808.17	4745	ENSG00000078808.17	ENSG00000078808	protein_coding	SDF4	51150	InGen	9.4438	9	ENST00000360001.11;ENST00000660930.1;ENST00000263741.12;ENST00000465727.5;ENST00000494748.1;ENST00000478938.1;ENST00000655486.1;ENST00000403997.2;ENST00000459994.2	-0.137056	5.45095	-1.70364	0.0960269	0.958676	-4.58724
ENSG00000176022.7	2805	ENSG00000176022.7	ENSG00000176022	protein_coding	B3GALT6	126792	InGen	3.9856	1	ENST00000379198.5	-0.0380386	3.46727	-0.356246	0.723485	0.990119	-5.70371
ENSG00000184163.3	1794	ENSG00000184163.3	ENSG00000184163	protein_coding	C1QTNF12	388581	InGen	0.21935	5	ENST00000462849.1;ENST00000478606.1;ENST00000330388.2;ENST00000468365.1;ENST00000486627.1	-0.643981	-1.73737	-1.81888	0.0762474	0.93379	-4.07712
ENSG00000160087.20	4712	ENSG00000160087.20	ENSG00000160087	protein_coding	UBE2J2	118424	InGen	4.07162	20	ENST00000450390.6;ENST00000347370.6;ENST00000349431.10;ENST00000400929.6;ENST00000464036.5;ENST00000360466.6;ENST00000400930.8;ENST00000467339.1;ENST00000473215.5;ENST00000435198.5;ENST00000509720.5;ENST00000491779.5;ENST00000466752.5;ENST00000503294.5;ENST00000477894.5;ENST00000471154.1;ENST00000422076.5;ENST00000502382.1;ENST00000461142.3;ENST00000488418.2	0.0181509	4.23576	0.245444	0.807339	0.995704	-5.82254
ENSG00000230415.1	513	ENSG00000230415.1	ENSG00000230415	lncRNA	LINC01786	NA	InGen	4.33973	2	ENST00000434139.1;ENST00000453732.1	0.221119	1.01723	1.25378	0.217033	0.971715	-4.78773
ENSG00000162572.21	4025	ENSG00000162572.21	ENSG00000162572	protein_coding	SCNN1D	6339	InGen	2.96561	8	ENST00000379116.10;ENST00000379101.8;ENST00000338555.6;ENST00000400928.7;ENST00000470022.1;ENST00000325425.12;ENST00000467651.2;ENST00000379099.3	0.0592839	3.45468	0.374769	0.709766	0.989244	-5.69686
ENSG00000131584.19	8707	ENSG00000131584.19	ENSG00000131584	protein_coding	ACAP3	116983	InGen	16.1071	13	ENST00000492936.5;ENST00000354700.10;ENST00000467278.5;ENST00000353662.4;ENST00000470659.1;ENST00000379037.6;ENST00000476572.1;ENST00000493992.1;ENST00000472541.5;ENST00000354980.7;ENST00000478065.5;ENST00000479108.5;ENST00000438966.1	0.0271041	7.01851	0.166995	0.868196	0.999144	-5.90376
ENSG00000169972.12	2459	ENSG00000169972.12	ENSG00000169972	protein_coding	PUSL1	126789	InGen	1.86661	5	ENST00000379031.10;ENST00000470520.5;ENST00000463758.1;ENST00000467712.1;ENST00000493657.1	0.234039	2.17145	1.96126	0.0566721	0.905783	-3.97004
ENSG00000127054.20	8220	ENSG00000127054.20	ENSG00000127054	protein_coding	INTS11	54973	InGen	5.76779	50	ENST00000470030.6;ENST00000540437.5;ENST00000545578.5;ENST00000618806.4;ENST00000620829.4;ENST00000435064.5;ENST00000497304.6;ENST00000323275.10;ENST00000411962.5;ENST00000462432.5;ENST00000478641.5;ENST00000421495.6;ENST00000458452.7;ENST00000419704.5;ENST00000532772.5;ENST00000450926.6;ENST00000527098.5;ENST00000485710.5;ENST00000461514.6;ENST00000525164.5;ENST00000528879.5;ENST00000525769.5;EN…	-0.0211409	5.52632	-0.255178	0.799863	0.99505	-5.89018
ENSG00000240731.1	386	ENSG00000240731.1	ENSG00000240731	lncRNA	AL139287.1	NA	InGen	4.83318	1	ENST00000444968.1	0.100273	0.770013	0.595989	0.554463	0.985054	-5.24821
ENSG00000224051.7	2555	ENSG00000224051.7	ENSG00000224051	protein_coding	CPTP	80772	InGen	4.3146	3	ENST00000464957.1;ENST00000343938.9;ENST00000488011.1	-0.0214196	3.41197	-0.185666	0.853624	0.999144	-5.74002
ENSG00000107404.20	3882	ENSG00000107404.20	ENSG00000107404	protein_coding	DVL1	1855	InGen	19.7258	8	ENST00000378891.9;ENST00000378888.10;ENST00000610709.2;ENST00000632445.1;ENST00000631679.1;ENST00000634054.1;ENST00000633096.1;ENST00000472445.1	-0.0323953	6.21378	-0.257771	0.797875	0.994414	-5.89413
ENSG00000162576.16	3622	ENSG00000162576.16	ENSG00000162576	protein_coding	MXRA8	54587	InGen	1.3125	10	ENST00000474033.5;ENST00000342753.8;ENST00000309212.10;ENST00000445648.5;ENST00000477278.3;ENST00000473097.5;ENST00000478517.5;ENST00000476718.1;ENST00000464351.1;ENST00000460473.1	0.238664	2.12239	1.27904	0.208084	0.971715	-4.87075
ENSG00000175756.13	1669	ENSG00000175756.13	ENSG00000175756	protein_coding	AURKAIP1	54998	InGen	12.9104	6	ENST00000338370.7;ENST00000338338.9;ENST00000321751.9;ENST00000378853.3;ENST00000489799.1;ENST00000496905.1	0.0489992	4.42339	0.472473	0.639098	0.988485	-5.76302
ENSG00000221978.12	6857	ENSG00000221978.12	ENSG00000221978	protein_coding	CCNL2	81669	InGen	10.1896	20	ENST00000480479.5;ENST00000400809.8;ENST00000482621.5;ENST00000463260.5;ENST00000496007.5;ENST00000482365.5;ENST00000408952.8;ENST00000481223.6;ENST00000418865.6;ENST00000505849.5;ENST00000488340.5;ENST00000492998.5;ENST00000469113.5;ENST00000480646.1;ENST00000471930.5;ENST00000408918.8;ENST00000473872.5;ENST00000425598.2;ENST00000463895.1;ENST00000497013.1	0.0131067	6.08815	0.148241	0.88288	0.999254	-5.91598
ENSG00000224870.7	2527	ENSG00000224870.7	ENSG00000224870	lncRNA	MRPL20-AS1	NA	InGen	5.31032	9	ENST00000659048.1;ENST00000448629.6;ENST00000444362.2;ENST00000418833.2;ENST00000576232.1;ENST00000570344.1;ENST00000447725.2;ENST00000572242.1;ENST00000453521.1	0.150938	3.74226	1.50463	0.140093	0.958676	-4.77215
ENSG00000242485.6	2767	ENSG00000242485.6	ENSG00000242485	protein_coding	MRPL20	55052	InGen	10.8368	6	ENST00000344843.12;ENST00000493287.5;ENST00000487659.1;ENST00000492508.1;ENST00000482352.1;ENST00000477686.1	0.120128	4.88862	0.970731	0.337381	0.972406	-5.45947
ENSG00000272455.1	1523	ENSG00000272455.1	ENSG00000272455	lncRNA	AL391244.2	NA	InGen	1.48932	1	ENST00000607307.1	-0.175645	1.11501	-1.38506	0.173533	0.960985	-4.65941
ENSG00000235098.8	2644	ENSG00000235098.8	ENSG00000235098	protein_coding	ANKRD65	441869	InGen	3.87253	5	ENST00000520296.5;ENST00000427211.3;ENST00000537107.5;ENST00000454272.2;ENST00000442470.1	0.0756213	3.28516	0.466512	0.643321	0.988485	-5.63829
ENSG00000225905.1	543	ENSG00000225905.1	ENSG00000225905	lncRNA	AL391244.1	NA	InGen	0.630471	1	ENST00000428932.1	0.225659	-1.7999	0.640204	0.525606	0.983019	-4.97138
ENSG00000205116.3	492	ENSG00000205116.3	ENSG00000205116	protein_coding	TMEM88B	643965	InGen	2.74199	1	ENST00000378821.3	0.234729	-0.188026	0.4986	0.620729	0.987323	-5.1825
ENSG00000225285.1	851	ENSG00000225285.1	ENSG00000225285	lncRNA	LINC01770	NA	InGen	0.483825	4	ENST00000430109.1;ENST00000434150.1;ENST00000454562.1;ENST00000417917.1	-0.316798	-1.51286	-0.963554	0.340925	0.972406	-4.8212
ENSG00000179403.12	5065	ENSG00000179403.12	ENSG00000179403	protein_coding	VWA1	64856	InGen	5.73798	4	ENST00000495558.1;ENST00000338660.5;ENST00000476993.2;ENST00000471398.1	0.120404	4.6902	0.546055	0.587991	0.985537	-5.74646
ENSG00000215915.10	3981	ENSG00000215915.10	ENSG00000215915	protein_coding	ATAD3C	219293	InGen	0.394719	3	ENST00000378785.7;ENST00000475091.2;ENST00000484537.2	0.400308	0.520984	1.74373	0.0887103	0.953638	-4.19199
ENSG00000160072.20	7686	ENSG00000160072.20	ENSG00000160072	protein_coding	ATAD3B	83858	InGen	2.68144	6	ENST00000673477.1;ENST00000308647.8;ENST00000472194.6;ENST00000378736.3;ENST00000485748.5;ENST00000474481.1	0.0936029	4.30295	0.812825	0.421019	0.97703	-5.54802
ENSG00000284740.1	660	ENSG00000284740.1	ENSG00000284740	transcribed_unprocessed_pseudogene	AL645728.2	NA	InGen	0.582509	2	ENST00000641974.1;ENST00000641679.1	0.455392	-1.51733	1.63845	0.108989	0.958676	-4.26454
ENSG00000197785.14	3344	ENSG00000197785.14	ENSG00000197785	protein_coding	ATAD3A	55210	InGen	2.90957	8	ENST00000378756.8;ENST00000672388.1;ENST00000378755.9;ENST00000339113.9;ENST00000536055.6;ENST00000439513.1;ENST00000429957.1;ENST00000400830.4	-0.0443392	3.25043	-0.43635	0.664875	0.989143	-5.64669
ENSG00000205090.9	2009	ENSG00000205090.9	ENSG00000205090	protein_coding	TMEM240	339453	InGen	2.52203	3	ENST00000378733.9;ENST00000425828.1;ENST00000624426.1	0.117063	2.27069	0.773157	0.44387	0.97703	-5.33385
ENSG00000160075.12	6919	ENSG00000160075.12	ENSG00000160075	protein_coding	SSU72	29101	InGen	7.54954	4	ENST00000291386.4;ENST00000378726.1;ENST00000378725.3;ENST00000359060.5	0.0316555	5.71017	0.45289	0.653019	0.989143	-5.82882
ENSG00000215014.5	2349	ENSG00000215014.5	ENSG00000215014	lncRNA	AL645728.1	NA	InGen	0.664378	2	ENST00000647566.1;ENST00000366221.3	0.0335004	0.588217	0.211119	0.833841	0.997501	-5.35032
ENSG00000228594.4	2124	ENSG00000228594.4	ENSG00000228594	protein_coding	FNDC10	643988	InGen	4.82287	1	ENST00000422725.4	-0.0874388	3.32024	-0.736864	0.465406	0.978613	-5.49481
ENSG00000286989.1	1830	ENSG00000286989.1	ENSG00000286989	lncRNA	AL691432.4	NA	InGen	2.2335	1	ENST00000658591.1	-0.202455	1.86388	-1.0996	0.277928	0.971715	-5.02401
ENSG00000272106.1	2038	ENSG00000272106.1	ENSG00000272106	lncRNA	AL691432.2	NA	InGen	6.91535	1	ENST00000607222.1	-0.0661736	3.79226	-0.737045	0.465297	0.978613	-5.55176
ENSG00000197530.12	8767	ENSG00000197530.12	ENSG00000197530	protein_coding	MIB2	142678	InGen	4.41107	32	ENST00000520777.5;ENST00000355826.9;ENST00000518681.5;ENST00000505820.6;ENST00000479659.5;ENST00000489635.5;ENST00000511502.5;ENST00000477990.1;ENST00000514363.1;ENST00000487053.5;ENST00000502470.5;ENST00000378712.5;ENST00000507082.1;ENST00000463492.1;ENST00000510793.5;ENST00000504599.5;ENST00000507229.5;ENST00000503789.5;ENST00000378708.5;ENST00000506488.5;ENST00000512004.1;ENST00000508455.1;ENS…	0.00605762	5.17649	0.0416058	0.967015	0.999562	-5.90821
ENSG00000248333.8	3488	ENSG00000248333.8	ENSG00000248333	protein_coding	CDK11B	984	InGen	5.27548	9	ENST00000341832.10;ENST00000407249.7;ENST00000340677.9;ENST00000611150.3;ENST00000615951.4;ENST00000626918.2;ENST00000629289.2;ENST00000629312.2;ENST00000341028.8	0.00531476	4.18373	0.0596219	0.952747	0.999562	-5.84409
ENSG00000272004.1	400	ENSG00000272004.1	ENSG00000272004	lncRNA	FO704657.1	NA	InGen	0.36516	1	ENST00000607013.1	0.340709	-3.08234	0.760048	0.45158	0.97703	-4.84704
ENSG00000189339.12	8462	ENSG00000189339.12	ENSG00000189339	protein_coding	SLC35E2B	728661	InGen	8.36564	5	ENST00000614300.4;ENST00000617444.5;ENST00000611123.1;ENST00000480991.1;ENST00000481276.1	0.133629	6.07001	1.04522	0.30205	0.971715	-5.41454
ENSG00000008128.23	5085	ENSG00000008128.23	ENSG00000008128	protein_coding	CDK11A	728642	InGen	0.374707	23	ENST00000404249.8;ENST00000356200.7;ENST00000463652.5;ENST00000356937.7;ENST00000378638.6;ENST00000509982.5;ENST00000357760.6;ENST00000358779.9;ENST00000378633.5;ENST00000460465.5;ENST00000478901.1;ENST00000468397.1;ENST00000491311.1;ENST00000495016.5;ENST00000468800.5;ENST00000464748.1;ENST00000489300.1;ENST00000492390.5;ENST00000474916.1;ENST00000479362.1;ENST00000498810.1;ENST00000487462.1;ENS…	-0.0554597	0.804358	-0.320198	0.750446	0.990442	-5.35784
ENSG00000268575.1	5079	ENSG00000268575.1	ENSG00000268575	lncRNA	AL031282.2	NA	InGen	1.86992	1	ENST00000598846.1	-0.0800277	3.10185	-0.436578	0.664711	0.989143	-5.62894
ENSG00000215790.7	7713	ENSG00000215790.7	ENSG00000215790	protein_coding	SLC35E2A	9906	InGen	6.72031	6	ENST00000647043.1;ENST00000355439.7;ENST00000643905.1;ENST00000475229.2;ENST00000246421.4;ENST00000643943.1	-0.0710476	5.64044	-0.516749	0.608111	0.987323	-5.79831
ENSG00000008130.15	5570	ENSG00000008130.15	ENSG00000008130	protein_coding	NADK	65220	InGen	4.0888	17	ENST00000341426.9;ENST00000341991.7;ENST00000378625.5;ENST00000342348.9;ENST00000498806.1;ENST00000469045.5;ENST00000480499.5;ENST00000497747.5;ENST00000477235.5;ENST00000489538.1;ENST00000497615.1;ENST00000497186.5;ENST00000492845.6;ENST00000492768.5;ENST00000460602.5;ENST00000464373.1;ENST00000480542.1	0.00607459	4.48903	0.0972804	0.922978	0.999254	-5.86897
ENSG00000078369.18	6417	ENSG00000078369.18	ENSG00000078369	protein_coding	GNB1	2782	InGen	75.1324	10	ENST00000610897.4;ENST00000615252.4;ENST00000378609.9;ENST00000461893.5;ENST00000471354.1;ENST00000439272.6;ENST00000434686.6;ENST00000437146.1;ENST00000607589.1;ENST00000472614.2	-0.0447494	8.88918	-0.477867	0.635286	0.988485	-5.76538
ENSG00000231050.1	906	ENSG00000231050.1	ENSG00000231050	lncRNA	AL109917.1	NA	InGen	1.15199	1	ENST00000412228.1	0.0410278	-0.0297476	0.2132	0.832229	0.997501	-5.27504
ENSG00000169885.10	2040	ENSG00000169885.10	ENSG00000169885	protein_coding	CALML6	163688	InGen	0.229624	4	ENST00000378604.3;ENST00000307786.8;ENST00000482402.1;ENST00000462293.1	-0.0453411	-1.38271	-0.143222	0.886817	0.999254	-5.13898
ENSG00000178821.13	1600	ENSG00000178821.13	ENSG00000178821	protein_coding	TMEM52	339456	InGen	0.412997	6	ENST00000378602.3;ENST00000310991.8;ENST00000378598.4;ENST00000470931.2;ENST00000602604.1;ENST00000416272.1	-0.597622	-0.73594	-2.82996	0.0071805	0.74169	-2.62707
ENSG00000142609.18	10422	ENSG00000142609.18	ENSG00000142609	protein_coding	CFAP74	85452	InGen	1.03469	10	ENST00000642590.1;ENST00000493964.5;ENST00000464311.5;ENST00000412120.2;ENST00000493316.5;ENST00000270720.11;ENST00000468610.5;ENST00000461752.3;ENST00000378592.1;ENST00000378590.4	-0.353817	3.26823	-1.94492	0.0586728	0.911918	-4.08139
ENSG00000233542.2	2063	ENSG00000233542.2	ENSG00000233542	lncRNA	AL391845.2	NA	InGen	0.575758	2	ENST00000443930.1;ENST00000659674.1	-0.480236	-0.102497	-1.33053	0.190706	0.968601	-4.62362
ENSG00000187730.9	5525	ENSG00000187730.9	ENSG00000187730	protein_coding	GABRD	2563	InGen	7.19629	19	ENST00000638411.1;ENST00000378585.7;ENST00000639045.1;ENST00000640067.1;ENST00000638604.1;ENST00000638771.1;ENST00000639935.1;ENST00000640949.1;ENST00000640030.1;ENST00000640423.1;ENST00000639625.1;ENST00000639777.1;ENST00000640981.1;ENST00000638763.1;ENST00000639070.1;ENST00000640892.1;ENST00000640317.1;ENST00000638804.1;ENST00000640688.1	0.0012148	5.14963	0.00569106	0.995487	0.999939	-5.90548
ENSG00000067606.17	7695	ENSG00000067606.17	ENSG00000067606	protein_coding	PRKCZ	5590	InGen	14.7403	26	ENST00000378567.8;ENST00000468310.5;ENST00000484419.1;ENST00000503297.1;ENST00000479566.5;ENST00000466651.5;ENST00000400921.6;ENST00000495347.5;ENST00000461106.6;ENST00000461465.5;ENST00000470596.5;ENST00000496325.5;ENST00000481140.5;ENST00000482686.5;ENST00000486681.5;ENST00000470986.5;ENST00000470511.5;ENST00000471018.6;ENST00000466352.5;ENST00000497183.5;ENST00000419838.6;ENST00000479263.5;ENS…	-0.0592816	6.77501	-0.422272	0.675036	0.989143	-5.83698
ENSG00000182873.5	1734	ENSG00000182873.5	ENSG00000182873	lncRNA	PRKCZ-AS1	NA	InGen	0.31688	2	ENST00000333854.2;ENST00000444529.1	-0.55834	-1.02768	-2.28834	0.0273504	0.844726	-3.47395
ENSG00000162585.17	10916	ENSG00000162585.17	ENSG00000162585	protein_coding	FAAP20	199990	InGen	0.840538	15	ENST00000400919.7;ENST00000469733.5;ENST00000428120.5;ENST00000414253.5;ENST00000400918.7;ENST00000497675.2;ENST00000378543.2;ENST00000378546.9;ENST00000401813.7;ENST00000487186.5;ENST00000476803.1;ENST00000440825.6;ENST00000420515.1;ENST00000514625.1;ENST00000420964.1	-0.0743709	3.14942	-0.62209	0.537331	0.9844	-5.54511
ENSG00000234396.3	326	ENSG00000234396.3	ENSG00000234396	lncRNA	AL590822.1	NA	InGen	0.273033	1	ENST00000442483.2	-0.340446	-3.62871	-0.779444	0.440199	0.97703	-4.81539
ENSG00000157933.10	6550	ENSG00000157933.10	ENSG00000157933	protein_coding	SKI	6497	InGen	12.6419	4	ENST00000378536.5;ENST00000508416.1;ENST00000478223.2;ENST00000507179.1	0.0289493	6.28381	0.210397	0.834401	0.997501	-5.90335
ENSG00000116151.14	11337	ENSG00000116151.14	ENSG00000116151	protein_coding	MORN1	79906	InGen	1.14041	11	ENST00000378531.8;ENST00000606372.5;ENST00000378529.7;ENST00000607342.5;ENST00000469374.5;ENST00000419785.1;ENST00000449373.2;ENST00000378525.2;ENST00000607031.1;ENST00000475812.1;ENST00000494279.2	-0.25829	3.63271	-2.23701	0.0307916	0.860501	-3.60212
ENSG00000269896.2	2407	ENSG00000269896.2	ENSG00000269896	transcribed_processed_pseudogene	AL513477.1	NA	InGen	1.07183	2	ENST00000602865.1;ENST00000417061.2	-0.140792	1.2339	-0.723392	0.473551	0.97886	-5.2365
ENSG00000272420.1	568	ENSG00000272420.1	ENSG00000272420	lncRNA	AL513477.2	NA	InGen	2.35893	1	ENST00000607858.1	-0.0904585	0.320423	-0.50222	0.618203	0.987323	-5.23371
ENSG00000157916.20	5689	ENSG00000157916.20	ENSG00000157916	protein_coding	RER1	11079	InGen	8.14897	9	ENST00000378513.7;ENST00000378518.5;ENST00000605895.6;ENST00000306256.13;ENST00000493207.1;ENST00000378512.5;ENST00000443438.5;ENST00000488353.2;ENST00000462129.1	0.0183678	5.52536	0.235769	0.814787	0.99593	-5.89636
ENSG00000157911.10	3789	ENSG00000157911.10	ENSG00000157911	protein_coding	PEX10	5192	InGen	5.5403	9	ENST00000288774.7;ENST00000650293.1;ENST00000447513.6;ENST00000507596.5;ENST00000510434.1;ENST00000508384.5;ENST00000515760.1;ENST00000502666.1;ENST00000514502.1	-0.0305122	4.39809	-0.381435	0.704853	0.989244	-5.79804
ENSG00000149527.18	10809	ENSG00000149527.18	ENSG00000149527	protein_coding	PLCH2	9651	InGen	4.98189	8	ENST00000609981.5;ENST00000449969.5;ENST00000378486.8;ENST00000419816.6;ENST00000343889.8;ENST00000278878.6;ENST00000473964.5;ENST00000462379.1	-0.000224946	5.5742	-0.00112512	0.999108	0.999939	-5.91608
ENSG00000157881.15	5086	ENSG00000157881.15	ENSG00000157881	protein_coding	PANK4	55229	InGen	3.89028	13	ENST00000378466.9;ENST00000435556.8;ENST00000505228.5;ENST00000651094.1;ENST00000502512.1;ENST00000471361.1;ENST00000487804.1;ENST00000515423.1;ENST00000468002.2;ENST00000486396.1;ENST00000502770.2;ENST00000491212.1;ENST00000514922.1	-0.0107667	4.26715	-0.129083	0.897924	0.999254	-5.84417
ENSG00000197921.6	1324	ENSG00000197921.6	ENSG00000197921	protein_coding	HES5	388585	InGen	6.27796	1	ENST00000378453.4	0.163197	2.89938	0.582646	0.563326	0.985214	-5.53234
ENSG00000272449.2	1531	ENSG00000272449.2	ENSG00000272449	lncRNA	AL139246.5	NA	InGen	0.852352	2	ENST00000644246.1;ENST00000606645.2	0.139471	0.173419	0.617652	0.540225	0.9844	-5.17484
ENSG00000157873.17	6219	ENSG00000157873.17	ENSG00000157873	protein_coding	TNFRSF14	8764	InGen	1.61098	16	ENST00000426449.5;ENST00000434817.5;ENST00000435221.6;ENST00000451778.5;ENST00000409119.5;ENST00000355716.4;ENST00000475523.5;ENST00000442392.6;ENST00000482074.6;ENST00000496064.5;ENST00000463471.6;ENST00000466750.5;ENST00000471768.1;ENST00000463835.5;ENST00000482602.5;ENST00000480305.1	0.13518	3.21045	0.848261	0.401224	0.975952	-5.40127
ENSG00000157870.16	3371	ENSG00000157870.16	ENSG00000157870	protein_coding	PRXL2B	127281	InGen	10.9157	15	ENST00000493183.5;ENST00000474659.5;ENST00000378425.9;ENST00000444521.6;ENST00000419916.7;ENST00000378424.9;ENST00000537325.6;ENST00000378427.6;ENST00000464043.5;ENST00000465233.6;ENST00000498083.2;ENST00000481683.5;ENST00000484099.5;ENST00000477045.1;ENST00000476686.1	-0.0596199	5.14046	-0.463924	0.645159	0.988485	-5.80691
ENSG00000215912.12	8814	ENSG00000215912.12	ENSG00000215912	protein_coding	TTC34	100287898	InGen	0.581146	2	ENST00000401095.8;ENST00000637179.1	-0.297392	2.13819	-1.33909	0.187927	0.968377	-4.81023
ENSG00000285945.1	593	ENSG00000285945.1	ENSG00000285945	lncRNA	AC242022.2	NA	InGen	0.234087	1	ENST00000648684.1	-0.0626303	-3.47013	-0.13582	0.892629	0.999254	-4.98861
ENSG00000177133.11	5600	ENSG00000177133.11	ENSG00000177133	lncRNA	PRDM16-DT	NA	InGen	4.68392	10	ENST00000606861.1;ENST00000321399.7;ENST00000413472.5;ENST00000453118.5;ENST00000445317.1;ENST00000667159.1;ENST00000670730.1;ENST00000415573.1;ENST00000420957.1;ENST00000321336.1	-0.221795	4.51294	-1.06507	0.293085	0.971715	-5.34561
ENSG00000142611.17	9767	ENSG00000142611.17	ENSG00000142611	protein_coding	PRDM16	63976	InGen	1.88862	10	ENST00000511072.5;ENST00000607632.1;ENST00000378391.6;ENST00000270722.10;ENST00000514189.5;ENST00000512462.5;ENST00000463591.1;ENST00000509860.1;ENST00000378389.5;ENST00000606170.1	-0.139162	4.01554	-0.692152	0.492748	0.982588	-5.60578
ENSG00000283572.1	61	ENSG00000283572.1	ENSG00000283572	miRNA	MIR4251	NA	InGen	1.31635	1	ENST00000635819.1	-0.472266	-3.91744	-0.984614	0.330595	0.972406	-4.71087
ENSG00000279839.1	2677	ENSG00000279839.1	ENSG00000279839	TEC	AL512383.1	NA	InGen	0.268665	1	ENST00000624175.1	-0.255969	-0.896147	-0.726515	0.471655	0.978772	-5.00455
ENSG00000287828.1	728	ENSG00000287828.1	ENSG00000287828	lncRNA	AL354743.2	NA	InGen	0.59864	1	ENST00000669140.1	-0.902732	-1.70987	-2.49529	0.0167088	0.788445	-3.23754
ENSG00000130762.15	5324	ENSG00000130762.15	ENSG00000130762	protein_coding	ARHGEF16	27237	InGen	0.277631	7	ENST00000378378.9;ENST00000378373.5;ENST00000378371.6;ENST00000445297.5;ENST00000464620.1;ENST00000418137.1;ENST00000485984.1	-0.176287	0.381354	-0.681389	0.499461	0.982588	-5.16097
ENSG00000162591.16	9021	ENSG00000162591.16	ENSG00000162591	protein_coding	MEGF6	1953	InGen	0.585647	7	ENST00000356575.9;ENST00000294599.8;ENST00000494257.1;ENST00000485002.6;ENST00000491842.1;ENST00000475790.5;ENST00000461795.1	0.204682	2.26948	1.14016	0.260844	0.971715	-5.03212
ENSG00000238260.1	622	ENSG00000238260.1	ENSG00000238260	lncRNA	AL513320.1	NA	InGen	1.57219	1	ENST00000435049.1	-0.32019	-0.276159	-1.21956	0.229608	0.971715	-4.71437
ENSG00000158109.15	2401	ENSG00000158109.15	ENSG00000158109	protein_coding	TPRG1L	127262	InGen	50.903	2	ENST00000378344.7;ENST00000344579.5	-0.0414455	6.89219	-0.324817	0.746973	0.990442	-5.87012
ENSG00000116213.16	7634	ENSG00000116213.16	ENSG00000116213	protein_coding	WRAP73	49856	InGen	1.41234	10	ENST00000378322.7;ENST00000270708.12;ENST00000471223.1;ENST00000424367.5;ENST00000497940.5;ENST00000469643.1;ENST00000494884.1;ENST00000465916.5;ENST00000419924.2;ENST00000479331.1	0.0930101	3.40902	1.13795	0.261756	0.971715	-5.16596
ENSG00000227372.12	9701	ENSG00000227372.12	ENSG00000227372	transcribed_unitary_pseudogene	TP73-AS1	NA	InGen	2.31828	29	ENST00000648526.1;ENST00000624167.1;ENST00000418088.6;ENST00000648432.1;ENST00000648479.1;ENST00000452079.5;ENST00000650545.1;ENST00000419973.1;ENST00000647831.1;ENST00000648717.1;ENST00000648600.1;ENST00000423764.6;ENST00000647817.1;ENST00000649123.1;ENST00000648270.1;ENST00000650037.1;ENST00000650039.1;ENST00000649468.1;ENST00000648553.1;ENST00000649348.1;ENST00000636630.1;ENST00000587071.5;ENS…	0.035806	4.45606	0.367923	0.714825	0.989244	-5.80709
ENSG00000235169.8	981	ENSG00000235169.8	ENSG00000235169	protein_coding	SMIM1	388588	InGen	0.353588	4	ENST00000642557.1;ENST00000561886.2;ENST00000444870.7;ENST00000452264.1	0.0859016	-1.68861	0.265168	0.79221	0.99418	-5.09054
ENSG00000130764.10	4509	ENSG00000130764.10	ENSG00000130764	protein_coding	LRRC47	57470	InGen	9.57286	3	ENST00000378251.3;ENST00000462356.5;ENST00000479239.1	0.0334125	5.41591	0.426227	0.672175	0.989143	-5.83287
ENSG00000116198.13	7871	ENSG00000116198.13	ENSG00000116198	protein_coding	CEP104	9731	InGen	5.26829	11	ENST00000378230.8;ENST00000484420.1;ENST00000438539.5;ENST00000461667.1;ENST00000495701.1;ENST00000460038.5;ENST00000494653.5;ENST00000443466.1;ENST00000428079.5;ENST00000494951.1;ENST00000378223.3	0.0542938	5.34716	0.6325	0.530576	0.983501	-5.72888
ENSG00000169598.15	3870	ENSG00000169598.15	ENSG00000169598	protein_coding	DFFB	1677	InGen	2.23132	12	ENST00000625756.2;ENST00000338895.7;ENST00000378209.7;ENST00000491998.5;ENST00000468793.5;ENST00000339350.7;ENST00000477548.5;ENST00000378206.5;ENST00000475969.5;ENST00000341385.4;ENST00000481945.1;ENST00000461150.1	-0.0204903	3.0239	-0.192987	0.847923	0.999089	-5.68526
ENSG00000198912.11	4388	ENSG00000198912.11	ENSG00000198912	protein_coding	C1orf174	339448	InGen	2.47883	3	ENST00000486765.5;ENST00000474140.1;ENST00000361605.4	0.0459309	3.43718	0.500209	0.619606	0.987323	-5.6419
ENSG00000233304.7	5054	ENSG00000233304.7	ENSG00000233304	lncRNA	LINC01346	NA	InGen	0.211287	4	ENST00000456897.6;ENST00000635619.1;ENST00000412674.1;ENST00000664502.1	0.102645	-0.0833221	0.334505	0.739706	0.990442	-5.23971
ENSG00000284703.1	4817	ENSG00000284703.1	ENSG00000284703	lncRNA	AL805961.1	NA	InGen	0.279459	1	ENST00000642139.1	0.697491	-1.00838	2.24776	0.0300403	0.860501	-3.49012
ENSG00000196581.11	12528	ENSG00000196581.11	ENSG00000196581	protein_coding	AJAP1	55966	InGen	12.0486	3	ENST00000378191.5;ENST00000378190.7;ENST00000466761.1	-0.000486158	7.13456	-0.0030147	0.997609	0.999939	-5.91593
ENSG00000236948.2	1095	ENSG00000236948.2	ENSG00000236948	lncRNA	AL365255.1	NA	InGen	0.783832	2	ENST00000637702.1;ENST00000413887.1	-0.210218	-0.531977	-0.64623	0.521735	0.982588	-5.07888
ENSG00000264101.1	70	ENSG00000264101.1	ENSG00000264101	miRNA	MIR4689	NA	InGen	1.26566	1	ENST00000582517.1	0.0145693	-3.89498	0.0304325	0.97587	0.999939	-4.96657
ENSG00000131697.18	13167	ENSG00000131697.18	ENSG00000131697	protein_coding	NPHP4	261734	InGen	3.07345	11	ENST00000460696.1;ENST00000378161.5;ENST00000478423.6;ENST00000378156.9;ENST00000489180.6;ENST00000378169.7;ENST00000468253.1;ENST00000506941.1;ENST00000470763.1;ENST00000622020.4;ENST00000466897.1	-0.190922	5.24488	-1.60575	0.116014	0.958676	-4.72636
ENSG00000069424.15	17329	ENSG00000069424.15	ENSG00000069424	protein_coding	KCNAB2	8514	InGen	14.0176	48	ENST00000655548.1;ENST00000378111.6;ENST00000378097.6;ENST00000666163.1;ENST00000671676.1;ENST00000658691.1;ENST00000658883.1;ENST00000655748.1;ENST00000435937.6;ENST00000493807.2;ENST00000445501.6;ENST00000478098.5;ENST00000668706.1;ENST00000653262.1;ENST00000389632.9;ENST00000657222.1;ENST00000654144.1;ENST00000341524.6;ENST00000462676.3;ENST00000428161.6;ENST00000352527.6;ENST00000663169.1;ENS…	-0.0699216	7.79467	-0.31792	0.752162	0.990442	-5.85444
ENSG00000116254.18	10094	ENSG00000116254.18	ENSG00000116254	protein_coding	CHD5	26038	InGen	36.8961	6	ENST00000262450.8;ENST00000475121.1;ENST00000462991.5;ENST00000377999.5;ENST00000496404.1;ENST00000491020.1	-0.16109	8.3547	-0.698951	0.488533	0.982588	-5.65795
ENSG00000116251.11	4665	ENSG00000116251.11	ENSG00000116251	protein_coding	RPL22	6146	InGen	16.7348	7	ENST00000234875.9;ENST00000480661.1;ENST00000497965.5;ENST00000471204.5;ENST00000465387.5;ENST00000462296.5;ENST00000465335.1	0.051746	6.223	0.315158	0.754242	0.990768	-5.88035
ENSG00000226944.1	378	ENSG00000226944.1	ENSG00000226944	lncRNA	AL031847.1	NA	InGen	2.00044	1	ENST00000455744.1	-0.240109	-0.586749	-0.985415	0.330207	0.972406	-4.87367
ENSG00000158286.13	6595	ENSG00000158286.13	ENSG00000158286	protein_coding	RNF207	388591	InGen	2.44223	9	ENST00000466994.5;ENST00000377939.5;ENST00000484435.1;ENST00000485539.5;ENST00000496676.5;ENST00000463453.1;ENST00000496329.1;ENST00000492476.1;ENST00000483336.1	-0.286541	3.84372	-1.80946	0.0777231	0.935674	-4.34291
ENSG00000116237.16	4910	ENSG00000116237.16	ENSG00000116237	protein_coding	ICMT	23463	InGen	7.37668	4	ENST00000343813.10;ENST00000495791.1;ENST00000489498.5;ENST00000474756.1	0.0852819	5.15776	0.726572	0.471621	0.978772	-5.66406
ENSG00000158292.7	4198	ENSG00000158292.7	ENSG00000158292	protein_coding	GPR153	387509	InGen	4.94937	1	ENST00000377893.3	0.1031	4.19802	0.393815	0.69576	0.989244	-5.77474
ENSG00000097021.19	4124	ENSG00000097021.19	ENSG00000097021	protein_coding	ACOT7	11332	InGen	17.198	10	ENST00000608083.5;ENST00000377842.7;ENST00000377845.7;ENST00000377855.6;ENST00000377860.8;ENST00000418124.5;ENST00000545482.5;ENST00000361521.8;ENST00000473466.2;ENST00000481175.1	-0.07851	6.04802	-0.405244	0.687408	0.989244	-5.84847
ENSG00000271746.1	837	ENSG00000271746.1	ENSG00000271746	lncRNA	AL031848.2	NA	InGen	0.31012	1	ENST00000607670.1	0.431242	-2.0174	1.67016	0.102516	0.958676	-4.23259
ENSG00000215788.10	4283	ENSG00000215788.10	ENSG00000215788	protein_coding	TNFRSF25	8718	InGen	3.43455	21	ENST00000647810.1;ENST00000473343.5;ENST00000513135.5;ENST00000377782.7;ENST00000480393.5;ENST00000485036.5;ENST00000356876.7;ENST00000351959.9;ENST00000348333.7;ENST00000351748.7;ENST00000414040.6;ENST00000502588.5;ENST00000502730.5;ENST00000510563.5;ENST00000453260.6;ENST00000475730.5;ENST00000469691.5;ENST00000481401.5;ENST00000461703.6;ENST00000453341.1;ENST00000515145.1	-0.011603	3.64301	-0.0602183	0.952275	0.999562	-5.78264
ENSG00000171680.22	7053	ENSG00000171680.22	ENSG00000171680	protein_coding	PLEKHG5	57449	InGen	8.37819	13	ENST00000489097.5;ENST00000535355.5;ENST00000400913.5;ENST00000340850.9;ENST00000537245.5;ENST00000377748.5;ENST00000673471.1;ENST00000487949.4;ENST00000377725.5;ENST00000377728.7;ENST00000377732.5;ENST00000400915.7;ENST00000377740.4	-0.157483	5.76948	-1.08173	0.285702	0.971715	-5.37224
ENSG00000162408.11	7271	ENSG00000162408.11	ENSG00000162408	protein_coding	NOL9	79707	InGen	7.00114	5	ENST00000377705.6;ENST00000464383.1;ENST00000462798.1;ENST00000460777.1;ENST00000464665.1	0.103606	5.65507	1.36662	0.179202	0.961731	-5.05669
ENSG00000204859.13	4510	ENSG00000204859.13	ENSG00000204859	protein_coding	ZBTB48	3104	InGen	2.96311	8	ENST00000377674.9;ENST00000319084.9;ENST00000435905.5;ENST00000488936.1;ENST00000482360.5;ENST00000498342.5;ENST00000466813.1;ENST00000466941.1	-0.000253455	3.70551	-0.00279719	0.997782	0.999939	-5.79249
ENSG00000162413.16	6901	ENSG00000162413.16	ENSG00000162413	protein_coding	KLHL21	9903	InGen	7.27545	6	ENST00000377658.8;ENST00000377663.3;ENST00000467612.5;ENST00000610898.1;ENST00000496707.5;ENST00000463043.1	-0.120958	5.58337	-0.987449	0.329221	0.972406	-5.46432
ENSG00000116273.6	3632	ENSG00000116273.6	ENSG00000116273	protein_coding	PHF13	148479	InGen	4.33605	2	ENST00000377648.5;ENST00000495385.1	0.0075505	3.93339	0.0706248	0.94404	0.999374	-5.81607
ENSG00000041988.15	4072	ENSG00000041988.15	ENSG00000041988	protein_coding	THAP3	90326	InGen	2.55663	8	ENST00000054650.8;ENST00000484676.1;ENST00000307896.10;ENST00000377627.7;ENST00000484669.6;ENST00000487819.5;ENST00000472925.1;ENST00000480647.1	0.210138	3.35588	2.4454	0.0188571	0.800042	-3.19123
ENSG00000007923.16	5083	ENSG00000007923.16	ENSG00000007923	protein_coding	DNAJC11	55735	InGen	8.87192	11	ENST00000465508.5;ENST00000451196.5;ENST00000377577.10;ENST00000294401.11;ENST00000472414.1;ENST00000426784.1;ENST00000473993.5;ENST00000469318.5;ENST00000485073.5;ENST00000460594.5;ENST00000465911.1	-0.00148221	5.48017	-0.0230996	0.981683	0.999939	-5.9212
ENSG00000237436.1	415	ENSG00000237436.1	ENSG00000237436	lncRNA	CAMTA1-DT	NA	InGen	0.649656	1	ENST00000442889.1	0.0233709	-1.95257	0.0849035	0.932752	0.999254	-5.08522
ENSG00000171735.19	9903	ENSG00000171735.19	ENSG00000171735	protein_coding	CAMTA1	23261	InGen	16.4796	16	ENST00000490738.5;ENST00000303635.12;ENST00000476163.5;ENST00000473578.5;ENST00000557126.5;ENST00000467404.6;ENST00000461311.1;ENST00000486138.1;ENST00000482934.1;ENST00000470648.5;ENST00000461580.5;ENST00000472283.1;ENST00000467267.1;ENST00000495233.5;ENST00000490905.5;ENST00000476864.1	-0.0330225	7.29053	-0.267019	0.790795	0.99418	-5.87946
ENSG00000207056.1	165	ENSG00000207056.1	ENSG00000207056	snRNA	RNU1-8P	NA	InGen	0.668721	1	ENST00000384328.1	-0.0501509	-3.41081	-0.118863	0.905965	0.999254	-4.98894
ENSG00000237402.1	365	ENSG00000237402.1	ENSG00000237402	lncRNA	CAMTA1-IT1	NA	InGen	1.88804	1	ENST00000427317.1	-0.0158857	-0.800105	-0.0520228	0.958763	0.999562	-5.19941
ENSG00000270171.1	1721	ENSG00000270171.1	ENSG00000270171	lncRNA	AL359881.3	NA	InGen	0.448381	1	ENST00000602640.1	0.125307	-0.566595	0.439328	0.662734	0.989143	-5.1548
ENSG00000270035.1	570	ENSG00000270035.1	ENSG00000270035	lncRNA	AL359881.2	NA	InGen	0.732215	1	ENST00000602973.1	0.0762617	-1.31935	0.327528	0.744937	0.990442	-5.10702
ENSG00000269978.1	267	ENSG00000269978.1	ENSG00000269978	lncRNA	AL359881.1	NA	InGen	1.75765	1	ENST00000602916.1	-0.113887	-1.23584	-0.406393	0.68657	0.989244	-5.09583
ENSG00000049245.13	2733	ENSG00000049245.13	ENSG00000049245	protein_coding	VAMP3	9341	InGen	19.4605	3	ENST00000054666.11;ENST00000470357.1;ENST00000487194.1	0.141273	5.67073	0.902542	0.372047	0.972406	-5.54125
ENSG00000269925.1	393	ENSG00000269925.1	ENSG00000269925	lncRNA	Z98884.2	NA	InGen	2.45757	1	ENST00000602406.1	-0.00627493	-0.201086	-0.0277718	0.977979	0.999939	-5.27167
ENSG00000049246.14	8099	ENSG00000049246.14	ENSG00000049246	protein_coding	PER3	8863	InGen	8.3022	9	ENST00000377541.5;ENST00000613533.4;ENST00000614998.4;ENST00000377532.7;ENST00000361923.2;ENST00000473653.1;ENST00000602883.1;ENST00000463106.1;ENST00000494684.1	-0.0122221	6.05332	-0.138434	0.890576	0.999254	-5.91785
ENSG00000116288.13	2397	ENSG00000116288.13	ENSG00000116288	protein_coding	PARK7	11315	InGen	32.4337	10	ENST00000493373.5;ENST00000460192.5;ENST00000493678.5;ENST00000377493.9;ENST00000338639.10;ENST00000465354.5;ENST00000377491.5;ENST00000377488.5;ENST00000497113.1;ENST00000469225.1	0.0966441	6.23662	0.641195	0.524969	0.982985	-5.73266
ENSG00000116285.13	4179	ENSG00000116285.13	ENSG00000116285	protein_coding	ERRFI1	54206	InGen	6.2163	5	ENST00000474874.5;ENST00000377482.10;ENST00000467067.1;ENST00000469499.5;ENST00000487559.1	0.099212	4.5017	0.554394	0.582324	0.985379	-5.72743
ENSG00000162426.14	2888	ENSG00000162426.14	ENSG00000162426	protein_coding	SLC45A1	50651	InGen	3.88196	4	ENST00000471889.5;ENST00000289877.8;ENST00000497660.5;ENST00000481265.1	-0.0615637	3.40097	-0.418006	0.678126	0.989143	-5.67258
ENSG00000252254.1	113	ENSG00000252254.1	ENSG00000252254	misc_RNA	Y_RNA	NA	InGen	0.739247	1	ENST00000516445.1	-0.230423	-3.71083	-0.548809	0.586116	0.985537	-4.89497
ENSG00000142599.19	14112	ENSG00000142599.19	ENSG00000142599	protein_coding	RERE	473	InGen	15.962	20	ENST00000337907.7;ENST00000400908.7;ENST00000377464.5;ENST00000467350.1;ENST00000400907.6;ENST00000476556.5;ENST00000505225.1;ENST00000656437.1;ENST00000464367.1;ENST00000488215.5;ENST00000460659.5;ENST00000492766.5;ENST00000465125.1;ENST00000464972.5;ENST00000659924.1;ENST00000480342.5;ENST00000507012.1;ENST00000469251.1;ENST00000514428.1;ENST00000468247.1	-0.0317821	7.79412	-0.428374	0.670624	0.989143	-5.81551
ENSG00000221083.1	125	ENSG00000221083.1	ENSG00000221083	snoRNA	AL096855.1	NA	InGen	2.15816	1	ENST00000408156.1	-0.0807584	-2.09408	-0.249058	0.804561	0.995298	-5.05697
ENSG00000224315.2	703	ENSG00000224315.2	ENSG00000224315	processed_pseudogene	RPL7P7	NA	InGen	2.35308	1	ENST00000428803.2	0.0219893	0.557831	0.104733	0.917099	0.999254	-5.36339
ENSG00000222511.2	103	ENSG00000222511.2	ENSG00000222511	misc_RNA	Y_RNA	NA	InGen	3.16716	1	ENST00000410579.2	0.163399	-1.7682	0.60791	0.546604	0.985054	-4.98356
ENSG00000228423.2	353	ENSG00000228423.2	ENSG00000228423	lncRNA	AL357552.2	NA	InGen	2.60853	1	ENST00000433876.2	0.434536	-0.294082	2.15977	0.0366968	0.868219	-3.61991
ENSG00000074800.16	5216	ENSG00000074800.16	ENSG00000074800	protein_coding	ENO1	2023	InGen	89.3793	16	ENST00000234590.10;ENST00000464920.2;ENST00000647408.1;ENST00000646370.2;ENST00000645609.1;ENST00000645600.1;ENST00000497492.1;ENST00000646660.1;ENST00000646680.1;ENST00000646906.1;ENST00000646156.1;ENST00000643438.1;ENST00000489867.2;ENST00000486051.5;ENST00000492343.2;ENST00000414948.1	-0.0503814	8.81633	-0.383363	0.703434	0.989244	-5.80579
ENSG00000274258.1	89	ENSG00000274258.1	ENSG00000274258	miRNA	MIR6728	NA	InGen	0.300445	1	ENST00000618792.1	0.00336066	-4.76578	0.00893792	0.992912	0.999939	-4.92578
ENSG00000230679.1	456	ENSG00000230679.1	ENSG00000230679	lncRNA	ENO1-AS1	NA	InGen	0.360382	1	ENST00000442636.1	0.180386	-2.8069	0.440538	0.661865	0.989143	-4.97132
ENSG00000142583.18	6632	ENSG00000142583.18	ENSG00000142583	protein_coding	SLC2A5	6518	InGen	2.23794	10	ENST00000377424.9;ENST00000487492.1;ENST00000377414.7;ENST00000484798.5;ENST00000474145.5;ENST00000479813.5;ENST00000486632.5;ENST00000487835.5;ENST00000464985.5;ENST00000473209.1	-0.401857	3.56788	-1.48184	0.146037	0.958676	-4.78577
ENSG00000180758.12	5304	ENSG00000180758.12	ENSG00000180758	protein_coding	GPR157	80045	InGen	0.301494	3	ENST00000377411.5;ENST00000465853.1;ENST00000466131.1	0.0694591	-0.5401	0.172386	0.863983	0.999144	-5.21754
ENSG00000228526.7	8702	ENSG00000228526.7	ENSG00000228526	lncRNA	MIR34AHG	NA	InGen	0.397234	4	ENST00000635687.1;ENST00000635405.2;ENST00000437157.3;ENST00000632503.1	0.155679	1.6493	0.828212	0.412352	0.976898	-5.21794
ENSG00000049239.12	9321	ENSG00000049239.12	ENSG00000049239	protein_coding	H6PD	9563	InGen	3.78941	3	ENST00000377403.6;ENST00000602477.1;ENST00000495451.1	-0.085963	5.04246	-0.598922	0.552524	0.985054	-5.73726
ENSG00000171621.14	3389	ENSG00000171621.14	ENSG00000171621	protein_coding	SPSB1	80176	InGen	2.15788	4	ENST00000328089.11;ENST00000450402.1;ENST00000357898.3;ENST00000377399.2	-0.00679519	2.66553	-0.0317617	0.974816	0.999939	-5.65412
ENSG00000284652.1	1765	ENSG00000284652.1	ENSG00000284652	lncRNA	BX323043.1	NA	InGen	0.358043	1	ENST00000641006.1	0.0295822	-0.811532	0.116225	0.908042	0.999254	-5.19992
ENSG00000284693.1	2623	ENSG00000284693.1	ENSG00000284693	lncRNA	LINC02606	NA	InGen	0.850039	3	ENST00000641325.1;ENST00000641940.1;ENST00000641507.1	0.044375	1.10364	0.252946	0.801575	0.995207	-5.41087
ENSG00000171612.7	3865	ENSG00000171612.7	ENSG00000171612	protein_coding	SLC25A33	84275	InGen	3.88717	1	ENST00000302692.7	0.12591	3.86024	0.65789	0.51429	0.982588	-5.609
ENSG00000231181.1	559	ENSG00000231181.1	ENSG00000231181	processed_pseudogene	AL954705.1	NA	InGen	1.07125	1	ENST00000435277.1	-0.0807899	-0.871521	-0.325222	0.746669	0.990442	-5.15564
ENSG00000188807.13	6981	ENSG00000188807.13	ENSG00000188807	protein_coding	TMEM201	199953	InGen	2.62367	5	ENST00000340381.11;ENST00000340305.9;ENST00000416541.5;ENST00000510900.1;ENST00000508400.1	-0.0807761	4.14363	-0.74296	0.461747	0.978415	-5.58446
ENSG00000171608.16	6333	ENSG00000171608.16	ENSG00000171608	protein_coding	PIK3CD	5293	InGen	2.70847	8	ENST00000377346.9;ENST00000536656.5;ENST00000628140.2;ENST00000484851.1;ENST00000543390.2;ENST00000361110.6;ENST00000481137.1;ENST00000479223.1	0.00946827	4.06804	0.114484	0.909414	0.999254	-5.82688
ENSG00000171603.17	5683	ENSG00000171603.17	ENSG00000171603	protein_coding	CLSTN1	22883	InGen	105.563	6	ENST00000377298.8;ENST00000650348.1;ENST00000477264.1;ENST00000435891.5;ENST00000361311.4;ENST00000464286.1	-0.176871	9.12549	-1.33171	0.190321	0.968601	-5.04764
ENSG00000178585.15	3339	ENSG00000178585.15	ENSG00000178585	protein_coding	CTNNBIP1	56998	InGen	12.6424	4	ENST00000377263.6;ENST00000400904.7;ENST00000377258.5;ENST00000377256.1	-0.0177922	5.38475	-0.154879	0.877677	0.999254	-5.90725
ENSG00000223989.1	424	ENSG00000223989.1	ENSG00000223989	lncRNA	AL357140.1	NA	InGen	0.288359	1	ENST00000454104.1	0.425445	-3.45357	0.963426	0.340988	0.972406	-4.73442
ENSG00000162441.12	5459	ENSG00000162441.12	ENSG00000162441	protein_coding	LZIC	84328	InGen	8.59107	5	ENST00000488540.5;ENST00000377223.6;ENST00000400903.6;ENST00000377213.1;ENST00000471853.1	0.148449	5.54373	1.51074	0.138533	0.958676	-4.86812
ENSG00000228150.1	440	ENSG00000228150.1	ENSG00000228150	lncRNA	AL357140.2	NA	InGen	0.482968	1	ENST00000445884.1	-0.268868	-2.322	-0.956317	0.344524	0.972406	-4.78359
ENSG00000173614.14	4610	ENSG00000173614.14	ENSG00000173614	protein_coding	NMNAT1	64802	InGen	2.23314	5	ENST00000403197.5;ENST00000462686.1;ENST00000377205.6;ENST00000492735.1;ENST00000496751.1	0.0253014	3.32923	0.20749	0.836655	0.998004	-5.72404
ENSG00000202415.1	319	ENSG00000202415.1	ENSG00000202415	misc_RNA	RN7SKP269	NA	InGen	0.680382	1	ENST00000365545.1	0.0103201	-2.25484	0.03863	0.969373	0.99973	-5.06553
ENSG00000265521.1	78	ENSG00000265521.1	ENSG00000265521	miRNA	MIR5697	NA	InGen	1.17559	1	ENST00000578045.1	-0.61209	-3.69764	-1.36532	0.179607	0.961731	-4.48375
ENSG00000162444.12	862	ENSG00000162444.12	ENSG00000162444	protein_coding	RBP7	116362	InGen	3.4513	2	ENST00000315901.4;ENST00000294435.8	-0.175474	1.13633	-0.481022	0.633061	0.98798	-5.35543
ENSG00000130939.20	9237	ENSG00000130939.20	ENSG00000130939	protein_coding	UBE4B	10277	InGen	10.1265	10	ENST00000253251.12;ENST00000672724.1;ENST00000343090.11;ENST00000377153.5;ENST00000462658.1;ENST00000470736.1;ENST00000466379.1;ENST00000488228.1;ENST00000487244.5;ENST00000465408.1	-0.0260519	6.53158	-0.498757	0.620619	0.987323	-5.80654
ENSG00000233623.2	680	ENSG00000233623.2	ENSG00000233623	processed_pseudogene	PGAM1P11	NA	InGen	0.802032	1	ENST00000416729.2	-0.0397083	-1.09276	-0.14897	0.882309	0.999254	-5.16333
ENSG00000201746.1	107	ENSG00000201746.1	ENSG00000201746	snRNA	RNU6-828P	NA	InGen	2.25928	1	ENST00000364876.1	-0.245051	-2.25701	-0.734332	0.466931	0.978613	-4.89809
ENSG00000054523.17	17720	ENSG00000054523.17	ENSG00000054523	protein_coding	KIF1B	23095	InGen	57.422	13	ENST00000377093.8;ENST00000263934.10;ENST00000377086.5;ENST00000377083.5;ENST00000377081.5;ENST00000620295.2;ENST00000622724.3;ENST00000495136.1;ENST00000497835.1;ENST00000465635.5;ENST00000483340.1;ENST00000635499.1;ENST00000470616.1	0.0399851	9.97103	0.470401	0.640564	0.988485	-5.73284
ENSG00000264881.1	86	ENSG00000264881.1	ENSG00000264881	miRNA	AL358013.1	NA	InGen	1.44504	1	ENST00000577266.1	0.0414146	-3.32318	0.0874602	0.930732	0.999254	-4.99522
ENSG00000199562.1	107	ENSG00000199562.1	ENSG00000199562	snRNA	RNU6-37P	NA	InGen	9.07679	1	ENST00000362692.1	-0.432626	-0.231407	-1.76674	0.0847243	0.94877	-4.13911
ENSG00000284642.1	1477	ENSG00000284642.1	ENSG00000284642	lncRNA	AL139424.2	NA	InGen	4.23674	4	ENST00000641011.1;ENST00000641335.1;ENST00000641456.1;ENST00000641062.1	-0.0671333	2.58151	-0.472648	0.638974	0.988485	-5.54027
ENSG00000142657.21	3333	ENSG00000142657.21	ENSG00000142657	protein_coding	PGD	5226	InGen	11.2103	10	ENST00000491493.5;ENST00000487775.1;ENST00000270776.13;ENST00000477958.5;ENST00000483936.5;ENST00000465632.5;ENST00000460189.1;ENST00000493288.1;ENST00000498356.1;ENST00000496718.1	-0.0454712	5.211	-0.548075	0.586616	0.985537	-5.77326
ENSG00000175279.22	1748	ENSG00000175279.22	ENSG00000175279	protein_coding	CENPS	378708	InGen	0.323663	5	ENST00000309048.8;ENST00000602486.1;ENST00000477755.1;ENST00000462462.1;ENST00000464507.1	-0.220089	-0.997876	-0.809673	0.422808	0.97703	-4.94742
ENSG00000241563.3	1130	ENSG00000241563.3	ENSG00000241563	protein_coding	CORT	1325	InGen	1.88856	1	ENST00000377049.3	0.164668	0.960561	0.626933	0.534183	0.9844	-5.25366
ENSG00000160049.12	6625	ENSG00000160049.12	ENSG00000160049	protein_coding	DFFA	1676	InGen	7.38459	3	ENST00000377038.8;ENST00000476658.5;ENST00000377036.2	0.111669	5.60903	1.5073	0.139411	0.958676	-4.87347
ENSG00000142655.13	2932	ENSG00000142655.13	ENSG00000142655	protein_coding	PEX14	5195	InGen	5.46516	4	ENST00000472851.1;ENST00000356607.9;ENST00000491661.2;ENST00000492696.1	-0.0380077	3.98143	-0.477638	0.635448	0.988485	-5.71743
ENSG00000243267.3	280	ENSG00000243267.3	ENSG00000243267	misc_RNA	RN7SL614P	NA	InGen	0.568416	1	ENST00000461850.3	0.0543968	-2.93957	0.14048	0.888969	0.999254	-5.01491
ENSG00000120948.17	6071	ENSG00000120948.17	ENSG00000120948	protein_coding	TARDBP	23435	InGen	9.60189	32	ENST00000473118.5;ENST00000240185.7;ENST00000639083.1;ENST00000639599.1;ENST00000629725.2;ENST00000439080.6;ENST00000613864.4;ENST00000476201.5;ENST00000472476.5;ENST00000621715.4;ENST00000315091.7;ENST00000473869.5;ENST00000638264.1;ENST00000649624.1;ENST00000616545.4;ENST00000621790.4;ENST00000622057.4;ENST00000617172.4;ENST00000618606.1;ENST00000611963.4;ENST00000620632.4;ENST00000619555.4;ENS…	0.0153163	5.85798	0.233094	0.816849	0.996161	-5.90119
ENSG00000271895.2	870	ENSG00000271895.2	ENSG00000271895	lncRNA	AL109811.2	NA	InGen	2.65089	2	ENST00000607145.1;ENST00000612387.1	0.014253	1.18535	0.115592	0.908541	0.999254	-5.43971
ENSG00000116649.10	1894	ENSG00000116649.10	ENSG00000116649	protein_coding	SRM	6723	InGen	10.8013	6	ENST00000475189.1;ENST00000376957.7;ENST00000490101.1;ENST00000465788.1;ENST00000459997.1;ENST00000487300.1	-0.0503681	4.34369	-0.675596	0.503094	0.982588	-5.64717
ENSG00000171824.14	5991	ENSG00000171824.14	ENSG00000171824	protein_coding	EXOSC10	5394	InGen	8.75493	11	ENST00000304457.11;ENST00000376936.9;ENST00000474216.5;ENST00000490565.1;ENST00000469634.5;ENST00000478271.1;ENST00000470611.5;ENST00000498576.1;ENST00000472078.1;ENST00000485606.1;ENST00000460196.1	-0.0873876	5.67712	-1.01567	0.315751	0.972338	-5.43917
ENSG00000226849.1	2682	ENSG00000226849.1	ENSG00000226849	lncRNA	AL109811.1	NA	InGen	0.296018	1	ENST00000452378.1	0.0361533	-0.559525	0.122216	0.903326	0.999254	-5.22352
ENSG00000230337.1	536	ENSG00000230337.1	ENSG00000230337	lncRNA	EXOSC10-AS1	NA	InGen	0.39637	2	ENST00000447600.1;ENST00000435388.1	-0.0768889	-2.45032	-0.172859	0.863614	0.999144	-5.04361
ENSG00000198793.13	12163	ENSG00000198793.13	ENSG00000198793	protein_coding	MTOR	2475	InGen	11.9284	7	ENST00000376838.5;ENST00000361445.9;ENST00000473471.5;ENST00000490931.1;ENST00000455339.1;ENST00000495435.1;ENST00000476768.1	-0.0809416	7.16269	-1.20189	0.23631	0.971715	-5.24116
ENSG00000120942.13	5082	ENSG00000120942.13	ENSG00000120942	protein_coding	UBIAD1	29914	InGen	2.54126	4	ENST00000376810.5;ENST00000376804.2;ENST00000486588.6;ENST00000483738.1	0.0473161	3.68379	0.669918	0.50667	0.982588	-5.58229
ENSG00000204624.8	6120	ENSG00000204624.8	ENSG00000204624	protein_coding	DISP3	57540	InGen	2.95294	3	ENST00000294484.7;ENST00000423056.2;ENST00000304391.6	-0.0146618	4.05005	-0.0817926	0.93521	0.999254	-5.82956
ENSG00000116661.11	3163	ENSG00000116661.11	ENSG00000116661	protein_coding	FBXO2	26232	InGen	25.9596	6	ENST00000642025.1;ENST00000354287.5;ENST00000471501.1;ENST00000466919.1;ENST00000465901.1;ENST00000475961.1	0.114147	6.32414	0.921321	0.362279	0.972406	-5.52666
ENSG00000132879.14	3527	ENSG00000132879.14	ENSG00000132879	protein_coding	FBXO44	93611	InGen	25.7966	9	ENST00000251546.8;ENST00000425796.5;ENST00000376770.5;ENST00000251547.10;ENST00000376768.5;ENST00000376760.5;ENST00000376762.8;ENST00000475435.5;ENST00000471895.1	-0.0633719	6.46614	-0.562682	0.576719	0.985379	-5.7747
ENSG00000116663.11	1735	ENSG00000116663.11	ENSG00000116663	protein_coding	FBXO6	26270	InGen	2.71006	3	ENST00000376753.9;ENST00000474239.1;ENST00000449067.1	-0.029874	2.20764	-0.271426	0.787427	0.99418	-5.55326
ENSG00000116670.15	3324	ENSG00000116670.15	ENSG00000116670	protein_coding	MAD2L2	10459	InGen	2.52795	9	ENST00000376692.9;ENST00000235310.7;ENST00000376672.5;ENST00000376669.9;ENST00000376667.7;ENST00000445656.5;ENST00000456915.1;ENST00000376664.10;ENST00000376655.1	0.152944	3.04859	1.44862	0.155059	0.958676	-4.77265
ENSG00000162490.7	7365	ENSG00000162490.7	ENSG00000162490	protein_coding	DRAXIN	374946	InGen	1.08541	1	ENST00000294485.6	0.0459439	2.85852	0.240553	0.811102	0.995704	-5.65476
ENSG00000177674.16	2435	ENSG00000177674.16	ENSG00000177674	protein_coding	AGTRAP	57085	InGen	2.23494	14	ENST00000376637.7;ENST00000476512.5;ENST00000400895.6;ENST00000494437.1;ENST00000314340.10;ENST00000491346.5;ENST00000376629.8;ENST00000376627.6;ENST00000452018.6;ENST00000510878.1;ENST00000476309.5;ENST00000514733.5;ENST00000513739.5;ENST00000471765.1	-0.052056	2.33385	-0.303109	0.763341	0.991494	-5.56786
ENSG00000177000.12	11978	ENSG00000177000.12	ENSG00000177000	protein_coding	MTHFR	4524	InGen	4.65672	19	ENST00000376592.6;ENST00000376583.7;ENST00000376585.6;ENST00000376590.8;ENST00000641747.1;ENST00000641805.1;ENST00000423400.7;ENST00000641446.1;ENST00000641407.1;ENST00000641759.1;ENST00000641820.1;ENST00000641721.1;ENST00000376486.3;ENST00000641909.1;ENST00000641437.1;ENST00000418034.1;ENST00000431243.6;ENST00000642002.1;ENST00000413656.5	-0.0553679	5.7592	-0.712173	0.480396	0.97988	-5.68495
ENSG00000011021.23	8173	ENSG00000011021.23	ENSG00000011021	protein_coding	CLCN6	1185	InGen	9.93446	10	ENST00000312413.10;ENST00000346436.11;ENST00000376497.7;ENST00000400892.3;ENST00000376496.4;ENST00000376490.7;ENST00000376491.7;ENST00000376492.3;ENST00000494028.1;ENST00000446542.5	-0.000239283	6.3006	-0.00268124	0.997874	0.999939	-5.92591
ENSG00000175206.10	1120	ENSG00000175206.10	ENSG00000175206	protein_coding	NPPA	4878	InGen	1.00101	3	ENST00000376480.7;ENST00000610706.1;ENST00000376476.1	0.409673	-0.147678	1.18941	0.241129	0.971715	-4.74875
ENSG00000285646.2	3071	ENSG00000285646.2	ENSG00000285646	lncRNA	AL021155.5	NA	InGen	0.332277	6	ENST00000661075.1;ENST00000650448.1;ENST00000649268.2;ENST00000666735.1;ENST00000658167.1;ENST00000660618.1	0.704057	-0.325366	2.10861	0.0411393	0.870913	-3.69387
ENSG00000201801.1	120	ENSG00000201801.1	ENSG00000201801	snRNA	RNU5E-4P	NA	InGen	0.879403	1	ENST00000364931.1	-0.168226	-3.3312	-0.415949	0.679619	0.989143	-4.95008
ENSG00000116685.16	3281	ENSG00000116685.16	ENSG00000116685	protein_coding	KIAA2013	90231	InGen	5.65076	3	ENST00000376572.8;ENST00000616327.1;ENST00000376576.3	0.099698	4.19619	1.12688	0.266351	0.971715	-5.25939
ENSG00000083444.17	5320	ENSG00000083444.17	ENSG00000083444	protein_coding	PLOD1	5351	InGen	5.59542	9	ENST00000485046.5;ENST00000449038.5;ENST00000196061.5;ENST00000358133.5;ENST00000429000.6;ENST00000465920.1;ENST00000491536.5;ENST00000470133.1;ENST00000481933.1	0.0861473	4.84176	0.865476	0.39182	0.973177	-5.54593
ENSG00000116688.16	4973	ENSG00000116688.16	ENSG00000116688	protein_coding	MFN2	9927	InGen	33.4299	6	ENST00000444836.5;ENST00000490079.5;ENST00000235329.9;ENST00000484391.5;ENST00000497302.1;ENST00000412236.1	0.034231	7.37442	0.474963	0.637337	0.988485	-5.80482
ENSG00000116691.11	2821	ENSG00000116691.11	ENSG00000116691	protein_coding	MIIP	60672	InGen	3.72243	7	ENST00000478749.5;ENST00000235332.6;ENST00000466860.5;ENST00000498685.5;ENST00000492256.1;ENST00000460823.1;ENST00000478299.1	0.0609878	3.3495	0.607588	0.546815	0.985054	-5.57713
ENSG00000028137.19	3778	ENSG00000028137.19	ENSG00000028137	protein_coding	TNFRSF1B	7133	InGen	2.75659	4	ENST00000376259.7;ENST00000536782.2;ENST00000492361.1;ENST00000489921.1	-0.181327	3.05311	-0.676794	0.502342	0.982588	-5.5012
ENSG00000263676.1	61	ENSG00000263676.1	ENSG00000263676	miRNA	MIR4632	NA	InGen	1.05337	1	ENST00000584158.1	0.557304	-4.25604	1.30283	0.199912	0.970703	-4.52101
ENSG00000048707.15	20768	ENSG00000048707.15	ENSG00000048707	protein_coding	VPS13D	55187	InGen	15.5362	20	ENST00000620676.6;ENST00000613099.4;ENST00000476169.1;ENST00000489961.1;ENST00000011700.10;ENST00000646917.1;ENST00000460333.5;ENST00000487188.1;ENST00000643711.1;ENST00000469054.1;ENST00000646411.1;ENST00000543710.5;ENST00000645371.1;ENST00000466732.2;ENST00000476045.5;ENST00000481484.1;ENST00000543766.2;ENST00000645148.1;ENST00000647414.1;ENST00000473099.1	-0.0159128	8.31387	-0.271104	0.787673	0.99418	-5.85467
ENSG00000239149.1	152	ENSG00000239149.1	ENSG00000239149	snoRNA	SNORA59A	NA	InGen	2.15485	1	ENST00000459326.1	-0.761853	-1.81266	-2.14259	0.038139	0.868219	-3.71147
ENSG00000229484.1	438	ENSG00000229484.1	ENSG00000229484	lncRNA	LINC02766	NA	InGen	0.388172	1	ENST00000416696.1	0.696178	-2.73555	2.05307	0.0464907	0.880858	-3.8597
ENSG00000162496.9	3515	ENSG00000162496.9	ENSG00000162496	protein_coding	DHRS3	9249	InGen	4.65091	4	ENST00000616661.5;ENST00000464917.5;ENST00000430996.2;ENST00000482265.1	0.0972445	3.87952	0.554003	0.58259	0.985379	-5.66985
ENSG00000221340.1	101	ENSG00000221340.1	ENSG00000221340	snRNA	RNU6ATAC18P	NA	InGen	0.614751	1	ENST00000408413.1	0.128062	-4.07648	0.324015	0.747576	0.990442	-4.92982
ENSG00000276830.1	67	ENSG00000276830.1	ENSG00000276830	miRNA	MIR6730	NA	InGen	0.432699	1	ENST00000622213.1	0.0384606	-4.73552	0.112973	0.910604	0.999254	-4.92371
ENSG00000272482.1	345	ENSG00000272482.1	ENSG00000272482	lncRNA	AC254633.1	NA	InGen	0.777451	1	ENST00000606790.1	0.157214	-2.33093	0.424109	0.673706	0.989143	-5.0085
ENSG00000157330.10	4133	ENSG00000157330.10	ENSG00000157330	protein_coding	C1orf158	93190	InGen	0.221301	3	ENST00000614859.5;ENST00000474179.1;ENST00000376210.3	-0.357104	-2.58489	-0.498553	0.620761	0.987323	-4.98016
ENSG00000162493.16	3707	ENSG00000162493.16	ENSG00000162493	protein_coding	PDPN	10630	InGen	2.66955	12	ENST00000294489.10;ENST00000617617.4;ENST00000376057.8;ENST00000621990.4;ENST00000506205.1;ENST00000510906.5;ENST00000509009.5;ENST00000376061.8;ENST00000513143.5;ENST00000487038.5;ENST00000475043.5;ENST00000488631.1	-0.274103	2.97134	-1.40111	0.168713	0.960721	-4.82801
ENSG00000253085.1	130	ENSG00000253085.1	ENSG00000253085	scaRNA	AL359771.2	NA	InGen	0.235256	1	ENST00000517276.1	-0.387316	-4.64969	-1.04925	0.300218	0.971715	-4.66143
ENSG00000116731.22	10923	ENSG00000116731.22	ENSG00000116731	protein_coding	PRDM2	7799	InGen	14.0069	14	ENST00000484063.6;ENST00000376048.9;ENST00000311066.9;ENST00000235372.11;ENST00000491134.5;ENST00000502727.5;ENST00000502724.5;ENST00000413440.5;ENST00000343137.8;ENST00000491815.1;ENST00000503842.5;ENST00000407521.7;ENST00000505823.5;ENST00000487453.1	-0.0174632	7.19416	-0.165027	0.869735	0.999144	-5.9018
ENSG00000189337.17	13860	ENSG00000189337.17	ENSG00000189337	protein_coding	KAZN	23254	InGen	6.12698	9	ENST00000636564.1;ENST00000636203.1;ENST00000376030.7;ENST00000491547.1;ENST00000503743.5;ENST00000361144.9;ENST00000376028.8;ENST00000400798.6;ENST00000400797.3	-0.0459985	6.35519	-0.479195	0.634349	0.988485	-5.81602
ENSG00000175147.13	11973	ENSG00000175147.13	ENSG00000175147	lncRNA	TMEM51-AS1	NA	InGen	0.364708	6	ENST00000310916.6;ENST00000404665.4;ENST00000650369.1;ENST00000669314.1;ENST00000660005.1;ENST00000667108.1	0.0285003	2.04007	0.166334	0.868713	0.999144	-5.55192
ENSG00000171729.14	2238	ENSG00000171729.14	ENSG00000171729	protein_coding	TMEM51	55092	InGen	1.42267	6	ENST00000428417.5;ENST00000376014.7;ENST00000451326.6;ENST00000400796.7;ENST00000376008.3;ENST00000434578.6	0.257172	1.61518	1.80432	0.0785399	0.938963	-4.16828
ENSG00000142621.19	12805	ENSG00000142621.19	ENSG00000142621	protein_coding	FHAD1	114827	InGen	0.45993	22	ENST00000358897.8;ENST00000433640.6;ENST00000375998.8;ENST00000462113.1;ENST00000375996.6;ENST00000375997.8;ENST00000524761.5;ENST00000375995.3;ENST00000483694.1;ENST00000459961.1;ENST00000472131.5;ENST00000471347.5;ENST00000444385.5;ENST00000529606.5;ENST00000314668.13;ENST00000532408.1;ENST00000483120.1;ENST00000481324.5;ENST00000477846.5;ENST00000495195.5;ENST00000472086.1;ENST00000472449.1	-0.342596	1.84726	-0.932348	0.356621	0.972406	-5.17052
ENSG00000228140.2	5178	ENSG00000228140.2	ENSG00000228140	lncRNA	AL031283.1	NA	InGen	0.207079	2	ENST00000427824.1;ENST00000667833.1	-0.383481	-0.14299	-1.56338	0.125658	0.958676	-4.38094
ENSG00000142634.13	2534	ENSG00000142634.13	ENSG00000142634	protein_coding	EFHD2	79180	InGen	22.355	2	ENST00000375980.9;ENST00000445566.1	-0.377826	5.62281	-2.42485	0.0198121	0.804166	-3.31235
ENSG00000132906.18	5269	ENSG00000132906.18	ENSG00000132906	protein_coding	CASP9	842	InGen	2.82994	11	ENST00000546424.5;ENST00000333868.10;ENST00000348549.9;ENST00000400777.7;ENST00000424908.5;ENST00000375890.8;ENST00000474305.2;ENST00000447522.5;ENST00000440484.1;ENST00000546969.1;ENST00000469637.1	0.0131602	3.87611	0.197478	0.844431	0.999054	-5.79443
ENSG00000116138.13	8563	ENSG00000116138.13	ENSG00000116138	protein_coding	DNAJC16	23341	InGen	5.03431	10	ENST00000375838.5;ENST00000616884.4;ENST00000475133.5;ENST00000375849.5;ENST00000375847.8;ENST00000483270.1;ENST00000472665.1;ENST00000479655.1;ENST00000490811.1;ENST00000495523.1	-0.042949	5.41229	-0.531336	0.598057	0.986719	-5.78648
ENSG00000251866.1	140	ENSG00000251866.1	ENSG00000251866	scaRNA	SCARNA21B	NA	InGen	1.2556	1	ENST00000516057.1	0.0391847	-2.65248	0.126278	0.90013	0.999254	-5.03649
ENSG00000272510.1	346	ENSG00000272510.1	ENSG00000272510	lncRNA	AL121992.3	NA	InGen	0.227882	1	ENST00000606186.1	-0.144911	-3.81949	-0.321383	0.749555	0.990442	-4.94269
ENSG00000116771.6	3095	ENSG00000116771.6	ENSG00000116771	protein_coding	AGMAT	79814	InGen	1.08305	1	ENST00000375826.4	0.178336	1.66119	0.955984	0.34469	0.972406	-5.12035
ENSG00000235084.3	447	ENSG00000235084.3	ENSG00000235084	processed_pseudogene	CHCHD2P6	NA	InGen	0.635682	1	ENST00000454346.1	0.350113	-1.90925	1.164	0.251162	0.971715	-4.66442
ENSG00000197312.12	12178	ENSG00000197312.12	ENSG00000197312	protein_coding	DDI2	84301	InGen	3.738	6	ENST00000480945.6;ENST00000486680.1;ENST00000546927.1;ENST00000320153.10;ENST00000483899.1;ENST00000548451.1	-0.0390817	5.47294	-0.602694	0.550035	0.985054	-5.74912
ENSG00000116786.13	4134	ENSG00000116786.13	ENSG00000116786	protein_coding	PLEKHM2	23207	InGen	33.5449	5	ENST00000375799.8;ENST00000375793.2;ENST00000462455.1;ENST00000642363.1;ENST00000477849.1	-0.0875432	7.06848	-0.834432	0.408879	0.97598	-5.58862
ENSG00000162461.8	3338	ENSG00000162461.8	ENSG00000162461	protein_coding	SLC25A34	284723	InGen	1.02329	3	ENST00000294454.6;ENST00000489568.1;ENST00000465495.1	-0.0198696	1.59335	-0.102659	0.918735	0.999254	-5.49953
ENSG00000162458.13	4351	ENSG00000162458.13	ENSG00000162458	protein_coding	FBLIM1	54751	InGen	0.88421	15	ENST00000496928.6;ENST00000508310.5;ENST00000510393.5;ENST00000430076.5;ENST00000375771.5;ENST00000510929.5;ENST00000502638.5;ENST00000483633.6;ENST00000502739.5;ENST00000375766.8;ENST00000431771.6;ENST00000441801.6;ENST00000332305.5;ENST00000514156.1;ENST00000509138.1	0.266801	1.08876	0.763817	0.449355	0.97703	-5.19504
ENSG00000233954.6	2180	ENSG00000233954.6	ENSG00000233954	protein_coding	UQCRHL	440567	InGen	4.2243	1	ENST00000483273.2	0.0229293	3.17489	0.201145	0.841581	0.998639	-5.70311
ENSG00000179743.4	2473	ENSG00000179743.4	ENSG00000179743	lncRNA	AL450998.2	NA	InGen	1.4751	1	ENST00000317122.2	0.0463482	1.82438	0.342621	0.733636	0.990394	-5.48365
ENSG00000065526.11	13447	ENSG00000065526.11	ENSG00000065526	protein_coding	SPEN	23013	InGen	14.5475	5	ENST00000375759.8;ENST00000471538.1;ENST00000438066.1;ENST00000442985.1;ENST00000487496.1	0.0632773	7.56422	0.657907	0.51428	0.982588	-5.70302
ENSG00000116809.11	4240	ENSG00000116809.11	ENSG00000116809	protein_coding	ZBTB17	7709	InGen	5.12714	16	ENST00000462525.1;ENST00000440560.5;ENST00000375743.8;ENST00000537142.5;ENST00000375733.6;ENST00000444358.1;ENST00000488008.1;ENST00000471805.5;ENST00000472658.1;ENST00000474511.1;ENST00000487785.1;ENST00000492834.1;ENST00000490899.1;ENST00000464719.1;ENST00000479282.5;ENST00000494020.1	0.109109	4.42051	1.09229	0.281089	0.971715	-5.31254
ENSG00000183888.4	3039	ENSG00000183888.4	ENSG00000183888	protein_coding	SRARP	149563	InGen	1.31557	1	ENST00000329454.2	-0.178448	1.74516	-0.725974	0.471983	0.97886	-5.29875
ENSG00000173641.17	3910	ENSG00000173641.17	ENSG00000173641	protein_coding	HSPB7	27129	InGen	0.522453	7	ENST00000411503.5;ENST00000442459.2;ENST00000311890.13;ENST00000375718.4;ENST00000463576.5;ENST00000487046.1;ENST00000406363.2	0.598607	-0.165951	1.30244	0.200042	0.970703	-4.64568
ENSG00000232456.1	704	ENSG00000232456.1	ENSG00000232456	unprocessed_pseudogene	AL355994.2	NA	InGen	0.568956	1	ENST00000447882.1	0.324272	-1.50161	0.996377	0.324918	0.972406	-4.79951
ENSG00000185519.9	1720	ENSG00000185519.9	ENSG00000185519	protein_coding	FAM131C	348487	InGen	2.17293	2	ENST00000375662.5;ENST00000494078.1	0.0370669	1.82339	0.231306	0.818229	0.996161	-5.51142
ENSG00000142627.13	4141	ENSG00000142627.13	ENSG00000142627	protein_coding	EPHA2	1969	InGen	1.31701	4	ENST00000358432.8;ENST00000462805.1;ENST00000480202.1;ENST00000461614.1	-0.587532	1.37325	-1.40878	0.166448	0.958676	-4.66085
ENSG00000142632.17	3788	ENSG00000142632.17	ENSG00000142632	protein_coding	ARHGEF19	128272	InGen	0.24371	6	ENST00000478117.5;ENST00000270747.8;ENST00000449495.1;ENST00000478210.1;ENST00000471928.1;ENST00000441785.1	0.173902	-0.251929	0.815404	0.419559	0.97703	-5.01516
ENSG00000237276.8	1990	ENSG00000237276.8	ENSG00000237276	transcribed_unprocessed_pseudogene	ANO7L1	NA	InGen	0.355036	3	ENST00000442385.5;ENST00000475369.1;ENST00000602586.1	0.0903959	-0.668655	0.380777	0.705337	0.989244	-5.16385
ENSG00000288398.1	2662	ENSG00000288398.1	ENSG00000288398	lncRNA	AL109627.1	NA	InGen	7.29217	1	ENST00000671994.1	-0.222316	4.23553	-1.82988	0.0745532	0.933764	-4.3411
ENSG00000132881.12	1574	ENSG00000132881.12	ENSG00000132881	protein_coding	CPLANE2	79363	InGen	5.89966	2	ENST00000375599.8;ENST00000434014.1	-0.202339	3.19026	-1.93608	0.0597811	0.911918	-4.08782
ENSG00000233929.1	186	ENSG00000233929.1	ENSG00000233929	processed_pseudogene	MT1XP1	NA	InGen	0.879756	1	ENST00000421314.1	0.567993	-2.88906	1.43975	0.157541	0.958676	-4.43355
ENSG00000037637.11	9009	ENSG00000037637.11	ENSG00000037637	protein_coding	FBXO42	54455	InGen	4.25339	4	ENST00000375592.8;ENST00000456164.5;ENST00000444116.1;ENST00000478089.1	-0.0618107	5.22106	-0.917384	0.364313	0.972406	-5.51848
ENSG00000055070.17	4742	ENSG00000055070.17	ENSG00000055070	protein_coding	SZRD1	26099	InGen	7.12255	10	ENST00000475078.1;ENST00000471507.5;ENST00000401089.3;ENST00000486763.5;ENST00000401088.9;ENST00000476423.5;ENST00000475554.5;ENST00000472351.5;ENST00000492354.1;ENST00000472461.1	0.0257292	5.04353	0.228732	0.820215	0.996384	-5.88273
ENSG00000157191.20	5510	ENSG00000157191.20	ENSG00000157191	protein_coding	NECAP2	55707	InGen	3.05574	12	ENST00000504551.6;ENST00000457722.6;ENST00000337132.10;ENST00000486390.1;ENST00000443980.6;ENST00000504858.5;ENST00000508680.5;ENST00000492095.5;ENST00000459640.5;ENST00000496239.5;ENST00000513161.1;ENST00000509727.1	0.14328	4.04798	1.29426	0.202828	0.971715	-5.06285
ENSG00000226029.1	3245	ENSG00000226029.1	ENSG00000226029	lncRNA	LINC01772	NA	InGen	0.360653	1	ENST00000457898.1	0.297203	0.127734	1.71457	0.0939841	0.958676	-4.21346
ENSG00000080947.15	6905	ENSG00000080947.15	ENSG00000080947	transcribed_unprocessed_pseudogene	CROCCP3	NA	InGen	4.29161	6	ENST00000263511.8;ENST00000591348.5;ENST00000420820.7;ENST00000591316.1;ENST00000590118.5;ENST00000589964.1	-0.0625144	4.75737	-0.395609	0.694447	0.989244	-5.81706
ENSG00000206652.1	164	ENSG00000206652.1	ENSG00000206652	snRNA	RNU1-1	NA	InGen	46.8047	1	ENST00000383925.1	0.292241	1.33685	0.743011	0.461716	0.978415	-5.24928
ENSG00000233421.4	2068	ENSG00000233421.4	ENSG00000233421	lncRNA	LINC01783	NA	InGen	0.25329	2	ENST00000415386.2;ENST00000614408.1	0.083099	-1.14752	0.235348	0.815112	0.99593	-5.14162
ENSG00000219481.10	12212	ENSG00000219481.10	ENSG00000219481	protein_coding	NBPF1	55672	InGen	6.74298	7	ENST00000430580.6;ENST00000432949.5;ENST00000392963.5;ENST00000420513.1;ENST00000599069.5;ENST00000599908.1;ENST00000449853.2	0.162578	6.3008	1.33311	0.189865	0.968601	-5.09894
ENSG00000215908.10	5606	ENSG00000215908.10	ENSG00000215908	transcribed_unprocessed_pseudogene	CROCCP2	NA	InGen	5.13861	7	ENST00000639481.1;ENST00000640476.1;ENST00000639594.1;ENST00000639456.1;ENST00000412962.4;ENST00000635081.1;ENST00000362058.2	0.311573	4.74413	2.15451	0.0371338	0.868219	-3.81488
ENSG00000186301.8	2291	ENSG00000186301.8	ENSG00000186301	unprocessed_pseudogene	MST1P2	NA	InGen	0.96844	1	ENST00000457982.3	0.240682	0.985288	0.972205	0.336656	0.972406	-5.03383
ENSG00000207513.1	164	ENSG00000207513.1	ENSG00000207513	snRNA	RNU1-3	NA	InGen	2.1513	1	ENST00000384782.1	0.109643	-2.23236	0.273565	0.785794	0.99418	-5.04242
ENSG00000280114.1	1351	ENSG00000280114.1	ENSG00000280114	unprocessed_pseudogene	AL021920.2	NA	InGen	0.37711	1	ENST00000624828.1	0.0452736	-1.41055	0.120555	0.904633	0.999254	-5.13561
ENSG00000236698.1	435	ENSG00000236698.1	ENSG00000236698	processed_pseudogene	EIF1AXP1	NA	InGen	12.1737	1	ENST00000419267.1	0.195346	2.35977	1.3226	0.193308	0.968883	-4.84627
ENSG00000268869.6	4903	ENSG00000268869.6	ENSG00000268869	transcribed_unprocessed_pseudogene	ESPNP	NA	InGen	0.286643	3	ENST00000414828.1;ENST00000270691.9;ENST00000492551.2	-0.369367	0.217424	-1.43183	0.159782	0.958676	-4.54575
ENSG00000058453.17	8875	ENSG00000058453.17	ENSG00000058453	protein_coding	CROCC	9696	InGen	3.35704	13	ENST00000466256.6;ENST00000375541.10;ENST00000445545.6;ENST00000467938.5;ENST00000492631.5;ENST00000467715.2;ENST00000494191.6;ENST00000486318.1;ENST00000498688.5;ENST00000477773.1;ENST00000497654.2;ENST00000465021.5;ENST00000465291.1	-0.0553984	4.75645	-0.297796	0.767365	0.992682	-5.84834
ENSG00000207389.1	164	ENSG00000207389.1	ENSG00000207389	snRNA	RNU1-4	NA	InGen	54.5082	1	ENST00000384659.1	0.197459	0.109979	0.369596	0.713588	0.989244	-5.28828
ENSG00000186715.11	5298	ENSG00000186715.11	ENSG00000186715	transcribed_unprocessed_pseudogene	MST1L	11223	InGen	0.218462	6	ENST00000455405.6;ENST00000624762.3;ENST00000650268.1;ENST00000442552.7;ENST00000544155.1;ENST00000545160.1	-0.109453	-0.0847888	-0.3319	0.741658	0.990442	-5.24349
ENSG00000238142.2	2130	ENSG00000238142.2	ENSG00000238142	lncRNA	BX284668.5	NA	InGen	1.08553	7	ENST00000654227.1;ENST00000671472.1;ENST00000422124.1;ENST00000660464.1;ENST00000666544.1;ENST00000416869.1;ENST00000457075.1	-0.0289109	1.12829	-0.132117	0.895538	0.999254	-5.43061
ENSG00000207005.1	164	ENSG00000207005.1	ENSG00000207005	snRNA	RNU1-2	NA	InGen	74.9045	1	ENST00000384278.1	0.370309	2.49142	0.580714	0.564616	0.985379	-5.48034
ENSG00000272426.1	438	ENSG00000272426.1	ENSG00000272426	lncRNA	BX284668.6	NA	InGen	0.233876	1	ENST00000606899.1	0.259312	-3.28498	0.672556	0.505007	0.982588	-4.87199
ENSG00000159363.18	5253	ENSG00000159363.18	ENSG00000159363	protein_coding	ATP13A2	23400	InGen	26.4394	15	ENST00000341676.9;ENST00000326735.13;ENST00000452699.5;ENST00000466561.1;ENST00000502418.1;ENST00000503552.1;ENST00000463860.5;ENST00000502860.1;ENST00000617114.4;ENST00000509392.1;ENST00000506174.5;ENST00000510069.5;ENST00000511957.5;ENST00000508222.5;ENST00000509619.1	-0.0998829	7.05437	-0.749239	0.457995	0.977657	-5.65179
ENSG00000117118.9	2462	ENSG00000117118.9	ENSG00000117118	protein_coding	SDHB	6390	InGen	15.0621	8	ENST00000375499.7;ENST00000485092.5;ENST00000475049.5;ENST00000485515.5;ENST00000491274.5;ENST00000475506.1;ENST00000463045.2;ENST00000466613.2	0.0802173	5.17997	0.579359	0.565521	0.985379	-5.75588
ENSG00000117115.13	6000	ENSG00000117115.13	ENSG00000117115	protein_coding	PADI2	11240	InGen	26.335	4	ENST00000375486.9;ENST00000479534.5;ENST00000466151.1;ENST00000375481.1	0.23712	7.17635	1.13119	0.264557	0.971715	-5.31634
ENSG00000179051.14	4079	ENSG00000179051.14	ENSG00000179051	protein_coding	RCC2	55920	InGen	8.06395	3	ENST00000375436.9;ENST00000474892.1;ENST00000375433.3	0.150022	5.03301	2.12054	0.0400638	0.870771	-3.88817
ENSG00000074964.17	7954	ENSG00000074964.17	ENSG00000074964	protein_coding	ARHGEF10L	55160	InGen	5.42521	9	ENST00000361221.8;ENST00000375415.5;ENST00000482892.1;ENST00000469726.5;ENST00000375408.7;ENST00000167825.5;ENST00000482359.1;ENST00000466782.1;ENST00000495593.1	-0.0251765	5.40088	-0.309623	0.758418	0.990966	-5.87324
ENSG00000117154.12	3033	ENSG00000117154.12	ENSG00000117154	protein_coding	IGSF21	84966	InGen	10.5168	4	ENST00000251296.4;ENST00000412684.3;ENST00000497331.2;ENST00000473951.1	-0.198269	4.76302	-1.05429	0.297933	0.971715	-5.35806
ENSG00000280222.1	6473	ENSG00000280222.1	ENSG00000280222	TEC	AL365209.1	NA	InGen	1.2264	1	ENST00000624418.1	0.0496942	2.77302	0.241158	0.810636	0.995704	-5.643
ENSG00000009709.12	6473	ENSG00000009709.12	ENSG00000009709	protein_coding	PAX7	5081	InGen	0.32048	3	ENST00000420770.7;ENST00000375375.7;ENST00000400661.3	-0.274047	0.783195	-0.766027	0.448053	0.97703	-5.15632
ENSG00000159423.17	3632	ENSG00000159423.17	ENSG00000159423	protein_coding	ALDH4A1	8659	InGen	14.1972	6	ENST00000290597.9;ENST00000375341.8;ENST00000538839.5;ENST00000538309.5;ENST00000454547.1;ENST00000432718.1	-0.1653	5.63987	-1.24282	0.221005	0.971715	-5.2034
ENSG00000221662.1	78	ENSG00000221662.1	ENSG00000221662	miRNA	MIR1290	NA	InGen	0.272296	1	ENST00000408735.1	0.474672	-5.02012	1.46173	0.151447	0.958676	-4.41745
ENSG00000169991.11	6179	ENSG00000169991.11	ENSG00000169991	protein_coding	IFFO2	126917	InGen	4.96452	3	ENST00000455833.7;ENST00000355609.8;ENST00000416166.1	-0.201936	4.86614	-2.17415	0.0355267	0.868219	-3.78405
ENSG00000272084.1	3402	ENSG00000272084.1	ENSG00000272084	lncRNA	AL137127.1	NA	InGen	0.46621	1	ENST00000606379.1	-0.111922	0.554601	-0.59001	0.558426	0.985054	-5.22515
ENSG00000127481.15	24661	ENSG00000127481.15	ENSG00000127481	protein_coding	UBR4	23352	InGen	16.9287	17	ENST00000375225.7;ENST00000375254.8;ENST00000375224.1;ENST00000459947.5;ENST00000486515.1;ENST00000492606.1;ENST00000467272.6;ENST00000483922.1;ENST00000494503.1;ENST00000466969.1;ENST00000375218.3;ENST00000425413.5;ENST00000417040.1;ENST00000475973.1;ENST00000465036.1;ENST00000419533.1;ENST00000497018.1	-0.0414761	8.67479	-0.571616	0.570707	0.985379	-5.72523
ENSG00000230424.1	507	ENSG00000230424.1	ENSG00000230424	lncRNA	EMC1-AS1	NA	InGen	1.37723	1	ENST00000437898.1	0.0548946	-0.664347	0.203648	0.839637	0.998345	-5.20271
ENSG00000127463.15	9602	ENSG00000127463.15	ENSG00000127463	protein_coding	EMC1	23065	InGen	8.85472	13	ENST00000477853.6;ENST00000480380.1;ENST00000375199.7;ENST00000375208.7;ENST00000461353.1;ENST00000486405.1;ENST00000486238.1;ENST00000494770.6;ENST00000462505.1;ENST00000641089.1;ENST00000467423.2;ENST00000475079.1;ENST00000488681.1	-0.0179982	6.38017	-0.243749	0.808642	0.995704	-5.89764
ENSG00000053372.5	2556	ENSG00000053372.5	ENSG00000053372	protein_coding	MRTO4	51154	InGen	10.0679	3	ENST00000330263.5;ENST00000493700.1;ENST00000479559.1	0.0364084	4.65497	0.305538	0.761505	0.991192	-5.84178
ENSG00000286064.1	339	ENSG00000286064.1	ENSG00000286064	unprocessed_pseudogene	AL035413.2	NA	InGen	0.405418	1	ENST00000650657.1	-0.197944	-3.04446	-0.499218	0.620297	0.987323	-4.94387
ENSG00000211454.14	2768	ENSG00000211454.14	ENSG00000211454	polymorphic_pseudogene	AKR7L	NA	InGen	0.70176	5	ENST00000457194.6;ENST00000429712.5;ENST00000420396.3;ENST00000651966.1;ENST00000493176.1	-0.0220425	0.884561	-0.133802	0.894214	0.999254	-5.39993
ENSG00000162482.5	1215	ENSG00000162482.5	ENSG00000162482	protein_coding	AKR7A3	22977	InGen	2.44596	1	ENST00000361640.5	-0.174765	1.31812	-0.772499	0.444255	0.97703	-5.21789
ENSG00000053371.12	1781	ENSG00000053371.12	ENSG00000053371	protein_coding	AKR7A2	8574	InGen	15.0259	5	ENST00000235835.7;ENST00000330072.9;ENST00000489286.5;ENST00000481966.1;ENST00000492217.1	-0.0925299	4.72436	-0.882843	0.382474	0.972406	-5.52618
ENSG00000200403.1	107	ENSG00000200403.1	ENSG00000200403	snRNA	RNU6-1099P	NA	InGen	1.93387	1	ENST00000363533.1	0.251403	-2.57701	0.615548	0.541599	0.984769	-4.92912
ENSG00000040487.13	2686	ENSG00000040487.13	ENSG00000040487	protein_coding	SLC66A1	54896	InGen	3.06537	6	ENST00000375153.8;ENST00000375155.7;ENST00000469076.5;ENST00000400548.6;ENST00000497827.1;ENST00000432465.1	0.0157436	3.0179	0.16351	0.870921	0.999144	-5.69003
ENSG00000077549.18	3239	ENSG00000077549.18	ENSG00000077549	protein_coding	CAPZB	832	InGen	24.9763	9	ENST00000264202.8;ENST00000264203.7;ENST00000375144.5;ENST00000375142.5;ENST00000433834.5;ENST00000459967.6;ENST00000457768.5;ENST00000489607.5;ENST00000482808.1	0.0651356	6.32113	0.71433	0.479075	0.979565	-5.68511
ENSG00000173436.15	5480	ENSG00000173436.15	ENSG00000173436	protein_coding	MICOS10	440574	InGen	4.8147	11	ENST00000648702.1;ENST00000617872.4;ENST00000322753.7;ENST00000486890.5;ENST00000498067.1;ENST00000462646.5;ENST00000467029.5;ENST00000481464.5;ENST00000498642.5;ENST00000479642.1;ENST00000485362.1	0.100243	4.68916	0.744716	0.460696	0.978415	-5.62828
ENSG00000235185.1	207	ENSG00000235185.1	ENSG00000235185	lncRNA	AL031727.2	NA	InGen	0.28873	1	ENST00000416470.1	0.274998	-3.99347	0.696485	0.49006	0.982588	-4.83408
ENSG00000158747.14	3596	ENSG00000158747.14	ENSG00000158747	protein_coding	NBL1	4681	InGen	18.31	14	ENST00000602662.1;ENST00000428975.5;ENST00000289749.6;ENST00000451758.5;ENST00000622566.4;ENST00000439664.5;ENST00000621723.4;ENST00000375136.7;ENST00000425400.5;ENST00000618761.4;ENST00000439278.5;ENST00000615215.4;ENST00000427894.5;ENST00000548815.2	-0.0674491	6.00001	-0.602348	0.550263	0.985054	-5.75387
ENSG00000226396.1	455	ENSG00000226396.1	ENSG00000226396	processed_pseudogene	AL031727.1	NA	InGen	1.51524	1	ENST00000457263.1	-0.133865	-0.637716	-0.645119	0.522448	0.982588	-5.06733
ENSG00000158748.4	3800	ENSG00000158748.4	ENSG00000158748	protein_coding	HTR6	3362	InGen	0.870874	1	ENST00000289753.2	-0.312074	1.55021	-1.49258	0.143212	0.958676	-4.57429
ENSG00000162542.13	4054	ENSG00000162542.13	ENSG00000162542	protein_coding	TMCO4	255104	InGen	0.796813	8	ENST00000294543.10;ENST00000375127.5;ENST00000489814.5;ENST00000494342.1;ENST00000489135.5;ENST00000496528.5;ENST00000462171.1;ENST00000488449.1	-0.0568027	1.37965	-0.233476	0.816555	0.996161	-5.45389
ENSG00000169914.6	6885	ENSG00000169914.6	ENSG00000169914	protein_coding	OTUD3	23252	InGen	5.99976	3	ENST00000375120.4;ENST00000466697.1;ENST00000481686.1	-0.0550869	5.28737	-0.48847	0.627823	0.987411	-5.80275
ENSG00000127472.11	3342	ENSG00000127472.11	ENSG00000127472	protein_coding	PLA2G5	5322	InGen	0.883558	8	ENST00000486277.5;ENST00000465698.5;ENST00000460175.5;ENST00000469069.5;ENST00000489871.5;ENST00000498348.1;ENST00000375108.4;ENST00000478803.1	0.208865	1.18	0.651222	0.518541	0.982588	-5.26846
ENSG00000225986.1	510	ENSG00000225986.1	ENSG00000225986	lncRNA	UBXN10-AS1	NA	InGen	0.638861	1	ENST00000442226.1	0.131766	-1.81227	0.376747	0.708306	0.989244	-5.05223
ENSG00000162543.6	5562	ENSG00000162543.6	ENSG00000162543	protein_coding	UBXN10	127733	InGen	2.12596	1	ENST00000375099.4	-0.181645	3.28077	-0.709698	0.481913	0.979973	-5.50671
ENSG00000158816.15	6377	ENSG00000158816.15	ENSG00000158816	protein_coding	VWA5B1	127731	InGen	0.686161	8	ENST00000485375.6;ENST00000375079.6;ENST00000289815.12;ENST00000473325.5;ENST00000530722.5;ENST00000534075.1;ENST00000467486.5;ENST00000525343.1	-0.717986	0.683952	-1.56326	0.125686	0.958676	-4.43187
ENSG00000236963.7	4303	ENSG00000236963.7	ENSG00000236963	lncRNA	LINC01141	NA	InGen	1.25568	11	ENST00000426428.5;ENST00000670217.1;ENST00000666314.1;ENST00000635577.2;ENST00000635564.2;ENST00000662632.1;ENST00000660748.1;ENST00000652870.1;ENST00000661413.1;ENST00000418743.5;ENST00000423486.1	0.686902	2.25201	2.48902	0.0169658	0.793655	-3.06383
ENSG00000226487.1	376	ENSG00000226487.1	ENSG00000226487	lncRNA	AL139254.1	NA	InGen	0.665226	1	ENST00000421114.1	1.1823	-2.35625	2.83245	0.00713389	0.74137	-2.88005
ENSG00000162545.6	2605	ENSG00000162545.6	ENSG00000162545	protein_coding	CAMK2N1	55450	InGen	138.379	2	ENST00000375078.4;ENST00000489020.1	0.161954	8.40368	0.859859	0.394873	0.974401	-5.54038
ENSG00000090432.7	2428	ENSG00000090432.7	ENSG00000090432	protein_coding	MUL1	79594	InGen	6.04087	1	ENST00000264198.5	-0.0792753	3.85494	-0.783849	0.437639	0.97703	-5.52562
ENSG00000183114.8	2448	ENSG00000183114.8	ENSG00000183114	protein_coding	FAM43B	163933	InGen	2.35056	1	ENST00000332947.6	-0.0788107	2.39922	-0.430445	0.669129	0.989143	-5.53239
ENSG00000158825.6	820	ENSG00000158825.6	ENSG00000158825	protein_coding	CDA	978	InGen	0.407349	2	ENST00000461985.1;ENST00000375071.4	-0.205318	-1.9872	-0.527992	0.600354	0.987323	-4.99955
ENSG00000158828.8	4833	ENSG00000158828.8	ENSG00000158828	protein_coding	PINK1	65018	InGen	54.7276	3	ENST00000321556.5;ENST00000492302.1;ENST00000400490.2	0.0148372	8.04154	0.155465	0.877218	0.999254	-5.88522
ENSG00000117242.7	4443	ENSG00000117242.7	ENSG00000117242	lncRNA	PINK1-AS	NA	InGen	0.772556	1	ENST00000451424.1	-0.01291	1.73888	-0.10829	0.914294	0.999254	-5.52019
ENSG00000244038.9	2721	ENSG00000244038.9	ENSG00000244038	protein_coding	DDOST	1650	InGen	13.6784	6	ENST00000415136.6;ENST00000602624.6;ENST00000375048.7;ENST00000475210.1;ENST00000464364.1;ENST00000477229.1	-0.0422114	5.18301	-0.343936	0.732654	0.990293	-5.85783
ENSG00000117245.12	4470	ENSG00000117245.12	ENSG00000117245	protein_coding	KIF17	57576	InGen	4.02636	9	ENST00000493818.1;ENST00000477167.5;ENST00000490034.5;ENST00000375044.5;ENST00000400463.7;ENST00000247986.2;ENST00000462858.5;ENST00000498225.1;ENST00000463389.1	-0.234642	4.10428	-1.80018	0.0792024	0.939301	-4.37653
ENSG00000235432.1	479	ENSG00000235432.1	ENSG00000235432	unprocessed_pseudogene	AL663074.2	NA	InGen	0.774941	1	ENST00000440621.1	-0.470015	-1.8426	-1.17217	0.247903	0.971715	-4.66348
ENSG00000189410.12	4487	ENSG00000189410.12	ENSG00000189410	protein_coding	SH2D5	400745	InGen	10.9756	7	ENST00000444387.7;ENST00000375031.5;ENST00000460804.5;ENST00000447746.6;ENST00000518294.5;ENST00000517430.5;ENST00000519434.1	-0.0570071	5.46879	-0.250612	0.803367	0.995207	-5.88721
ENSG00000127483.18	7402	ENSG00000127483.18	ENSG00000127483	protein_coding	HP1BP3	50809	InGen	24.3155	14	ENST00000312239.10;ENST00000375003.6;ENST00000488722.5;ENST00000491748.1;ENST00000419948.5;ENST00000438032.5;ENST00000424732.5;ENST00000417710.5;ENST00000487117.1;ENST00000375000.5;ENST00000437575.5;ENST00000419490.5;ENST00000414993.1;ENST00000443615.1	0.0977962	7.48595	1.81398	0.0770132	0.935674	-4.40956
ENSG00000075151.20	9596	ENSG00000075151.20	ENSG00000075151	protein_coding	EIF4G3	8672	InGen	26.3306	14	ENST00000374935.7;ENST00000264211.12;ENST00000602326.5;ENST00000400422.6;ENST00000634879.1;ENST00000435383.1;ENST00000374933.3;ENST00000485722.1;ENST00000356916.7;ENST00000438975.5;ENST00000411888.5;ENST00000476088.1;ENST00000463775.1;ENST00000634778.1	-0.0713288	7.95852	-0.817089	0.418606	0.97703	-5.5845
ENSG00000221808.1	119	ENSG00000221808.1	ENSG00000221808	miRNA	MIR1256	NA	InGen	3.53113	1	ENST00000408881.1	0.021735	-1.47902	0.056013	0.955604	0.999562	-5.12639
ENSG00000233072.1	385	ENSG00000233072.1	ENSG00000233072	processed_pseudogene	RPS15AP6	NA	InGen	2.19664	1	ENST00000420703.1	-0.172421	-0.377763	-0.75821	0.452667	0.97703	-5.03499
ENSG00000236073.2	115	ENSG00000236073.2	ENSG00000236073	processed_pseudogene	AL627311.1	NA	InGen	2.99625	1	ENST00000431514.2	0.23866	-1.6467	0.939811	0.352825	0.972406	-4.82678
ENSG00000287192.1	1111	ENSG00000287192.1	ENSG00000287192	lncRNA	AL031005.2	NA	InGen	0.549669	1	ENST00000669329.1	0.110131	-0.848965	0.448843	0.655911	0.989143	-5.12329
ENSG00000117298.16	7308	ENSG00000117298.16	ENSG00000117298	protein_coding	ECE1	1889	InGen	6.98153	14	ENST00000415912.6;ENST00000374893.11;ENST00000649812.1;ENST00000357071.8;ENST00000531334.1;ENST00000436918.6;ENST00000264205.10;ENST00000526194.5;ENST00000470394.1;ENST00000528294.1;ENST00000473505.5;ENST00000481130.6;ENST00000527991.2;ENST00000463334.2	-0.0306879	5.56786	-0.214688	0.831076	0.997501	-5.89798
ENSG00000227001.3	661	ENSG00000227001.3	ENSG00000227001	unprocessed_pseudogene	NBPF2P	NA	InGen	1.39296	1	ENST00000453025.1	0.0700513	-0.397093	0.192072	0.848635	0.999089	-5.23418
ENSG00000187952.9	1234	ENSG00000187952.9	ENSG00000187952	processed_pseudogene	HS6ST1P1	NA	InGen	0.910194	1	ENST00000481504.2	-0.0842179	-0.144409	-0.237081	0.813776	0.995704	-5.2598
ENSG00000142794.18	6812	ENSG00000142794.18	ENSG00000142794	protein_coding	NBPF3	84224	InGen	1.75036	13	ENST00000454000.6;ENST00000475869.2;ENST00000318220.10;ENST00000478653.6;ENST00000485941.2;ENST00000342104.9;ENST00000486229.5;ENST00000318249.9;ENST00000434838.6;ENST00000467103.2;ENST00000619554.1;ENST00000469876.5;ENST00000477050.1	-0.116425	3.5078	-1.07164	0.290158	0.971715	-5.2444
ENSG00000162551.14	2980	ENSG00000162551.14	ENSG00000162551	protein_coding	ALPL	249	InGen	2.95211	7	ENST00000468526.1;ENST00000374840.8;ENST00000539907.5;ENST00000540617.5;ENST00000374832.5;ENST00000374830.2;ENST00000374829.2	0.00570203	3.0002	0.0329984	0.973836	0.999874	-5.70066
ENSG00000076864.19	5755	ENSG00000076864.19	ENSG00000076864	protein_coding	RAP1GAP	5909	InGen	39.6078	13	ENST00000290101.8;ENST00000374763.6;ENST00000374761.6;ENST00000471600.6;ENST00000374765.8;ENST00000611549.4;ENST00000542643.6;ENST00000495204.5;ENST00000374757.7;ENST00000317967.11;ENST00000447293.5;ENST00000482984.5;ENST00000464457.1	-0.254973	7.71207	-1.46302	0.151095	0.958676	-4.91501
ENSG00000090686.16	9497	ENSG00000090686.16	ENSG00000090686	protein_coding	USP48	84196	InGen	8.20226	15	ENST00000308271.14;ENST00000400301.5;ENST00000374732.7;ENST00000479177.1;ENST00000529637.5;ENST00000464577.1;ENST00000471752.1;ENST00000487880.2;ENST00000526044.5;ENST00000534705.5;ENST00000421625.6;ENST00000374730.2;ENST00000527823.5;ENST00000532737.1;ENST00000489108.1	0.0299489	6.27561	0.523748	0.603277	0.987323	-5.79664
ENSG00000142798.20	18118	ENSG00000142798.20	ENSG00000142798	protein_coding	HSPG2	3339	InGen	1.34711	15	ENST00000374695.8;ENST00000486901.1;ENST00000481644.1;ENST00000635682.1;ENST00000471322.2;ENST00000374676.4;ENST00000453796.1;ENST00000493940.2;ENST00000644714.1;ENST00000427897.1;ENST00000498495.1;ENST00000480900.1;ENST00000412328.5;ENST00000374673.4;ENST00000439717.2	0.19979	3.98659	0.578196	0.566298	0.985379	-5.66876
ENSG00000218510.8	3764	ENSG00000218510.8	ENSG00000218510	lncRNA	LINC00339	NA	InGen	0.955389	13	ENST00000635675.2;ENST00000434233.2;ENST00000634934.2;ENST00000634712.2;ENST00000634451.2;ENST00000635450.2;ENST00000420503.1;ENST00000416769.2;ENST00000642072.1;ENST00000404210.5;ENST00000641009.1;ENST00000452322.2;ENST00000648798.1	0.289482	1.7839	2.42832	0.0196478	0.804166	-3.16843
ENSG00000070831.17	16278	ENSG00000070831.17	ENSG00000070831	protein_coding	CDC42	998	InGen	9.27181	11	ENST00000648594.1;ENST00000400259.5;ENST00000344548.7;ENST00000498236.1;ENST00000315554.13;ENST00000656825.1;ENST00000651171.1;ENST00000652582.1;ENST00000667384.1;ENST00000411827.1;ENST00000662562.1	0.0856403	7.21799	0.711979	0.480515	0.979883	-5.67537
ENSG00000230068.2	692	ENSG00000230068.2	ENSG00000230068	lncRNA	CDC42-IT1	NA	InGen	1.55063	1	ENST00000431803.2	-0.0365002	-0.0549903	-0.179705	0.85827	0.999144	-5.28149
ENSG00000162552.15	4650	ENSG00000162552.15	ENSG00000162552	protein_coding	WNT4	54361	InGen	0.564868	3	ENST00000290167.11;ENST00000415567.1;ENST00000441048.1	-0.251901	1.22629	-1.24332	0.220821	0.971715	-4.82074
ENSG00000184677.18	9169	ENSG00000184677.18	ENSG00000184677	protein_coding	ZBTB40	9923	InGen	4.9385	5	ENST00000650433.1;ENST00000375647.5;ENST00000374651.8;ENST00000404138.5;ENST00000400239.6	0.114788	5.48184	1.56957	0.124211	0.958676	-4.78436
ENSG00000237200.1	273	ENSG00000237200.1	ENSG00000237200	lncRNA	ZBTB40-IT1	NA	InGen	1.2815	1	ENST00000438551.1	-0.0585252	-1.88658	-0.170203	0.865689	0.999144	-5.08859
ENSG00000070886.12	5434	ENSG00000070886.12	ENSG00000070886	protein_coding	EPHA8	2046	InGen	0.655694	2	ENST00000166244.8;ENST00000374644.8	-1.0382	1.4005	-3.60561	0.0008373	0.486261	-0.80532
ENSG00000173372.17	1220	ENSG00000173372.17	ENSG00000173372	protein_coding	C1QA	712	InGen	7.88998	3	ENST00000374642.8;ENST00000438241.1;ENST00000402322.1	0.644325	2.65995	1.52193	0.135712	0.958676	-4.63424
ENSG00000159189.12	1332	ENSG00000159189.12	ENSG00000159189	protein_coding	C1QC	714	InGen	11.4287	3	ENST00000374640.9;ENST00000374639.7;ENST00000374637.1	0.460489	3.44866	1.27913	0.208053	0.971715	-5.01518
ENSG00000173369.16	1492	ENSG00000173369.16	ENSG00000173369	protein_coding	C1QB	713	InGen	12.6756	4	ENST00000510260.5;ENST00000432749.6;ENST00000314933.6;ENST00000509305.6	0.526533	3.63238	1.3107	0.197263	0.969185	-4.99792
ENSG00000133216.16	12516	ENSG00000133216.16	ENSG00000133216	protein_coding	EPHB2	2048	InGen	1.65912	7	ENST00000544305.5;ENST00000374630.7;ENST00000400191.7;ENST00000374632.7;ENST00000374627.1;ENST00000465676.1;ENST00000490436.1	0.174847	4.30985	1.36416	0.179967	0.961731	-4.99882
ENSG00000265422.1	82	ENSG00000265422.1	ENSG00000265422	miRNA	MIR4684	NA	InGen	0.69554	1	ENST00000581646.1	0.371352	-4.04841	1.00465	0.320964	0.972406	-4.69609
ENSG00000227868.6	660	ENSG00000227868.6	ENSG00000227868	protein_coding	TEX46	729059	InGen	0.326988	3	ENST00000440767.2;ENST00000566855.4;ENST00000622840.1	0.471351	-2.51257	1.0975	0.278834	0.971715	-4.68819
ENSG00000004487.16	5440	ENSG00000004487.16	ENSG00000004487	protein_coding	KDM1A	23028	InGen	12.7653	6	ENST00000465864.2;ENST00000356634.7;ENST00000400181.8;ENST00000481879.1;ENST00000494920.1;ENST00000602503.1	-0.0932979	6.0992	-1.25536	0.216464	0.971715	-5.19129
ENSG00000263793.1	68	ENSG00000263793.1	ENSG00000263793	miRNA	MIR3115	NA	InGen	0.358982	1	ENST00000577915.1	0.219004	-4.67812	0.680513	0.500009	0.982588	-4.81574
ENSG00000169641.13	9658	ENSG00000169641.13	ENSG00000169641	protein_coding	LUZP1	7798	InGen	9.3975	5	ENST00000418342.5;ENST00000302291.8;ENST00000314174.5;ENST00000471849.5;ENST00000475164.2	-0.0833696	6.45215	-0.770076	0.445675	0.97703	-5.64413
ENSG00000179546.4	2835	ENSG00000179546.4	ENSG00000179546	protein_coding	HTR1D	3352	InGen	0.891367	1	ENST00000374619.1	-0.456236	0.895289	-1.3674	0.178958	0.961731	-4.66247
ENSG00000261326.4	6182	ENSG00000261326.4	ENSG00000261326	lncRNA	LINC01355	NA	InGen	1.71875	6	ENST00000655082.1;ENST00000647667.1;ENST00000660265.1;ENST00000566551.1;ENST00000666981.1;ENST00000604481.1	0.0213437	3.29232	0.141336	0.888297	0.999254	-5.73064
ENSG00000125944.20	8676	ENSG00000125944.20	ENSG00000125944	protein_coding	HNRNPR	10236	InGen	13.8597	13	ENST00000464516.1;ENST00000641107.1;ENST00000302271.11;ENST00000478691.5;ENST00000374616.7;ENST00000476660.1;ENST00000374612.5;ENST00000606561.5;ENST00000427764.3;ENST00000463552.5;ENST00000470941.5;ENST00000476451.1;ENST00000490652.1	0.0794439	6.89743	1.04987	0.299933	0.971715	-5.40291
ENSG00000125945.15	4786	ENSG00000125945.15	ENSG00000125945	protein_coding	ZNF436	80818	InGen	8.19082	2	ENST00000314011.9;ENST00000374608.3	0.08193	5.2397	0.682662	0.498664	0.982588	-5.69588
ENSG00000249087.7	2674	ENSG00000249087.7	ENSG00000249087	lncRNA	ZNF436-AS1	NA	InGen	2.25582	7	ENST00000458053.4;ENST00000671509.1;ENST00000454117.1;ENST00000335648.3;ENST00000518821.1;ENST00000437367.3;ENST00000518600.1	-0.252268	2.50883	-1.92493	0.061204	0.91473	-4.05158
ENSG00000204219.11	3675	ENSG00000204219.11	ENSG00000204219	protein_coding	TCEA3	6920	InGen	1.89028	6	ENST00000450454.7;ENST00000476978.2;ENST00000374601.7;ENST00000461794.1;ENST00000374602.2;ENST00000492271.1	-0.0947509	2.66829	-0.499034	0.620425	0.987323	-5.54234
ENSG00000088280.19	4988	ENSG00000088280.19	ENSG00000088280	protein_coding	ASAP3	55616	InGen	5.02377	12	ENST00000495646.5;ENST00000336689.8;ENST00000618240.4;ENST00000465372.5;ENST00000492982.6;ENST00000437606.6;ENST00000484418.1;ENST00000475814.5;ENST00000530874.1;ENST00000478858.5;ENST00000608765.1;ENST00000449467.2	-0.100492	4.55654	-0.875066	0.386642	0.973086	-5.52043
ENSG00000117318.9	1496	ENSG00000117318.9	ENSG00000117318	protein_coding	ID3	3399	InGen	6.69436	3	ENST00000374561.6;ENST00000463312.1;ENST00000486541.1	0.554324	3.08041	2.11343	0.0407021	0.870913	-3.78151
ENSG00000142676.14	2659	ENSG00000142676.14	ENSG00000142676	protein_coding	RPL11	6135	InGen	53.5429	6	ENST00000374550.8;ENST00000443624.6;ENST00000643754.2;ENST00000467075.2;ENST00000458455.2;ENST00000482370.2	0.0916683	7.11768	0.659815	0.513066	0.982588	-5.71031
ENSG00000236810.6	3086	ENSG00000236810.6	ENSG00000236810	lncRNA	ELOA-AS1	NA	InGen	0.970788	5	ENST00000655402.1;ENST00000427796.5;ENST00000664563.1;ENST00000652963.1;ENST00000447961.1	-0.108977	1.52138	-0.756365	0.45376	0.97703	-5.24994
ENSG00000011007.12	5391	ENSG00000011007.12	ENSG00000011007	protein_coding	ELOA	6924	InGen	7.05539	4	ENST00000418390.6;ENST00000613537.4;ENST00000609199.1;ENST00000487554.1	0.0576007	5.24539	0.851196	0.399611	0.975513	-5.57467
ENSG00000057757.10	2173	ENSG00000057757.10	ENSG00000057757	protein_coding	PITHD1	57095	InGen	36.3543	3	ENST00000246151.9;ENST00000415372.1;ENST00000374524.1	0.187171	6.24112	1.24648	0.219671	0.971715	-5.2011
ENSG00000011009.11	2021	ENSG00000011009.11	ENSG00000011009	protein_coding	LYPLA2	11313	InGen	7.72637	10	ENST00000374514.8;ENST00000420982.5;ENST00000374505.6;ENST00000495365.5;ENST00000374503.7;ENST00000374502.7;ENST00000492577.1;ENST00000421070.1;ENST00000374501.1;ENST00000472213.1	-0.127798	3.89109	-0.861254	0.394113	0.973635	-5.47134
ENSG00000117308.15	3955	ENSG00000117308.15	ENSG00000117308	protein_coding	GALE	2582	InGen	2.29079	16	ENST00000617979.5;ENST00000481736.5;ENST00000374497.7;ENST00000456977.5;ENST00000459934.5;ENST00000469556.1;ENST00000429356.5;ENST00000418277.5;ENST00000470949.5;ENST00000425913.5;ENST00000445705.1;ENST00000467493.5;ENST00000486382.1;ENST00000470383.1;ENST00000466250.5;ENST00000467070.1	-0.0823179	3.10933	-0.623272	0.536562	0.9844	-5.53647
ENSG00000117305.15	5628	ENSG00000117305.15	ENSG00000117305	protein_coding	HMGCL	3155	InGen	2.55153	9	ENST00000374490.8;ENST00000436439.6;ENST00000374487.6;ENST00000235958.4;ENST00000509389.5;ENST00000496907.1;ENST00000513148.1;ENST00000479458.1;ENST00000498698.1	-0.112659	3.8242	-1.07054	0.290648	0.971715	-5.28002
ENSG00000179163.11	2047	ENSG00000179163.11	ENSG00000179163	protein_coding	FUCA1	2517	InGen	4.95572	1	ENST00000374479.3	-0.122189	3.18732	-0.599342	0.552246	0.985054	-5.56018
ENSG00000189266.13	2763	ENSG00000189266.13	ENSG00000189266	protein_coding	PNRC2	55629	InGen	18.3667	5	ENST00000647887.1;ENST00000471915.5;ENST00000374468.1;ENST00000334351.8;ENST00000579103.1	0.131899	5.6112	0.866518	0.391255	0.973086	-5.57032
ENSG00000188529.15	11860	ENSG00000188529.15	ENSG00000188529	protein_coding	SRSF10	10772	InGen	6.04519	16	ENST00000492112.3;ENST00000344989.10;ENST00000453840.7;ENST00000341154.10;ENST00000484146.6;ENST00000473858.5;ENST00000374452.9;ENST00000374453.7;ENST00000343255.9;ENST00000485841.5;ENST00000338597.9;ENST00000495785.1;ENST00000473754.1;ENST00000497214.1;ENST00000485292.1;ENST00000469303.1	0.0740288	6.15261	1.04142	0.303791	0.971715	-5.41787
ENSG00000185436.12	4940	ENSG00000185436.12	ENSG00000185436	protein_coding	IFNLR1	163702	InGen	0.378427	5	ENST00000327535.6;ENST00000327575.6;ENST00000374421.7;ENST00000374419.1;ENST00000374418.3	-0.25554	0.658789	-1.09328	0.28066	0.971715	-4.90438
ENSG00000001460.18	8511	ENSG00000001460.18	ENSG00000001460	protein_coding	STPG1	90529	InGen	1.52902	12	ENST00000337248.9;ENST00000374409.5;ENST00000003583.12;ENST00000468303.5;ENST00000497384.1;ENST00000438866.1;ENST00000435187.1;ENST00000483261.1;ENST00000498488.5;ENST00000483528.1;ENST00000475760.1;ENST00000492753.1	-0.248502	3.64926	-2.25157	0.0297784	0.860501	-3.57614
ENSG00000001461.17	9396	ENSG00000001461.17	ENSG00000001461	protein_coding	NIPAL3	57185	InGen	14.119	7	ENST00000374399.9;ENST00000003912.7;ENST00000488155.1;ENST00000358028.8;ENST00000339255.2;ENST00000475663.2;ENST00000432012.1	0.0453989	7.0341	0.436502	0.664766	0.989143	-5.82757
ENSG00000117602.12	7138	ENSG00000117602.12	ENSG00000117602	protein_coding	RCAN3	11123	InGen	1.39469	11	ENST00000538532.6;ENST00000618490.4;ENST00000374395.9;ENST00000436717.6;ENST00000616511.4;ENST00000425530.3;ENST00000610732.4;ENST00000412742.5;ENST00000630217.1;ENST00000374393.4;ENST00000482807.1	-0.0276751	3.24972	-0.153629	0.878656	0.999254	-5.72236
ENSG00000133226.17	7922	ENSG00000133226.17	ENSG00000133226	protein_coding	SRRM1	10250	InGen	10.3904	23	ENST00000471693.1;ENST00000478890.5;ENST00000593639.5;ENST00000466910.5;ENST00000468822.5;ENST00000600523.5;ENST00000462710.5;ENST00000374389.8;ENST00000323848.14;ENST00000490543.5;ENST00000479034.5;ENST00000447431.6;ENST00000596378.1;ENST00000494934.5;ENST00000495561.1;ENST00000485441.5;ENST00000470243.5;ENST00000496882.5;ENST00000461768.5;ENST00000485541.1;ENST00000488317.1;ENST00000489130.2;EN…	0.0281769	6.31094	0.294815	0.769625	0.992939	-5.88389
ENSG00000169504.15	4467	ENSG00000169504.15	ENSG00000169504	protein_coding	CLIC4	25932	InGen	27.9028	4	ENST00000497755.1;ENST00000488683.1;ENST00000489758.1;ENST00000374379.9	0.272493	6.72181	1.11904	0.269645	0.971715	-5.3353
ENSG00000117614.10	3773	ENSG00000117614.10	ENSG00000117614	protein_coding	SYF2	25949	InGen	6.27407	4	ENST00000236273.9;ENST00000354361.3;ENST00000474160.1;ENST00000476231.1	0.0781066	4.55131	0.675758	0.502993	0.982588	-5.66423
ENSG00000284602.1	2190	ENSG00000284602.1	ENSG00000284602	lncRNA	AL031432.4	NA	InGen	1.17115	1	ENST00000641729.1	0.175075	1.25981	1.0493	0.300192	0.971715	-5.00055
ENSG00000284657.1	760	ENSG00000284657.1	ENSG00000284657	lncRNA	AL031432.5	NA	InGen	1.16019	1	ENST00000641059.1	0.131694	-0.31908	0.617837	0.540104	0.9844	-5.11358
ENSG00000117616.18	6730	ENSG00000117616.18	ENSG00000117616	protein_coding	RSRP1	57035	InGen	9.4796	22	ENST00000569495.5;ENST00000243189.12;ENST00000498238.1;ENST00000566395.5;ENST00000565733.5;ENST00000568254.5;ENST00000473314.6;ENST00000570063.5;ENST00000564223.5;ENST00000475766.2;ENST00000491378.1;ENST00000431849.3;ENST00000568212.1;ENST00000568701.1;ENST00000561867.1;ENST00000568996.1;ENST00000450820.2;ENST00000568399.1;ENST00000562018.1;ENST00000567741.1;ENST00000566599.1;ENST00000564413.1	0.178444	5.95666	1.9744	0.0551065	0.901835	-4.15816
ENSG00000272432.1	485	ENSG00000272432.1	ENSG00000272432	lncRNA	AL031432.3	NA	InGen	0.324811	1	ENST00000607698.1	0.285215	-2.83491	0.71339	0.47965	0.979821	-4.87803
ENSG00000261349.1	459	ENSG00000261349.1	ENSG00000261349	unprocessed_pseudogene	AL031432.2	NA	InGen	1.66921	1	ENST00000566714.1	-0.151776	-0.890395	-0.298531	0.766807	0.992492	-5.15631
ENSG00000224183.1	480	ENSG00000224183.1	ENSG00000224183	processed_pseudogene	SDHDP6	NA	InGen	0.916814	1	ENST00000414693.1	0.180303	-1.46832	0.75271	0.455929	0.97703	-4.94173
ENSG00000259984.1	459	ENSG00000259984.1	ENSG00000259984	unprocessed_pseudogene	AL928711.1	NA	InGen	0.306018	1	ENST00000570165.1	0.376297	-3.24223	0.886929	0.380296	0.972406	-4.78142
ENSG00000183726.11	3010	ENSG00000183726.11	ENSG00000183726	protein_coding	TMEM50A	23585	InGen	14.0329	6	ENST00000498135.5;ENST00000491936.5;ENST00000480937.5;ENST00000374358.5;ENST00000468704.1;ENST00000487234.1	0.0595602	5.39636	0.635926	0.528363	0.983209	-5.72936
ENSG00000188672.18	2433	ENSG00000188672.18	ENSG00000188672	protein_coding	RHCE	6006	InGen	0.412337	10	ENST00000294413.12;ENST00000340849.8;ENST00000349320.7;ENST00000527747.5;ENST00000346452.8;ENST00000349438.8;ENST00000413854.5;ENST00000527187.5;ENST00000533771.1;ENST00000495048.1	-0.302637	-0.0730763	-1.38536	0.173443	0.960985	-4.57162
ENSG00000204178.11	3979	ENSG00000204178.11	ENSG00000204178	protein_coding	MACO1	55219	InGen	9.23904	4	ENST00000399766.7;ENST00000374343.5;ENST00000647928.1;ENST00000470035.1	-0.124512	5.17283	-1.59576	0.118231	0.958676	-4.74027
ENSG00000157978.11	5397	ENSG00000157978.11	ENSG00000157978	protein_coding	LDLRAP1	26119	InGen	2.98796	7	ENST00000374338.4;ENST00000485476.2;ENST00000488127.1;ENST00000462394.1;ENST00000484476.5;ENST00000474283.1;ENST00000470950.1	0.288753	3.72276	1.01133	0.317798	0.972406	-5.32379
ENSG00000225643.1	483	ENSG00000225643.1	ENSG00000225643	lncRNA	AL606491.1	NA	InGen	0.628775	1	ENST00000412797.1	0.437812	-1.94511	1.23418	0.224171	0.971715	-4.61088
ENSG00000117643.14	9026	ENSG00000117643.14	ENSG00000117643	protein_coding	MAN1C1	57134	InGen	4.99442	8	ENST00000611903.4;ENST00000374332.8;ENST00000263979.7;ENST00000473891.1;ENST00000374329.1;ENST00000496532.5;ENST00000475314.5;ENST00000487493.1	-0.206599	5.3918	-1.5878	0.120024	0.958676	-4.75542
ENSG00000162430.17	4421	ENSG00000162430.17	ENSG00000162430	protein_coding	SELENON	57190	InGen	12.1102	5	ENST00000354177.8;ENST00000361547.7;ENST00000374315.1;ENST00000630065.2;ENST00000494537.1	-0.143175	5.68342	-1.36927	0.178379	0.961731	-5.05183
ENSG00000228172.5	2793	ENSG00000228172.5	ENSG00000228172	lncRNA	AL020996.1	NA	InGen	0.256984	3	ENST00000442055.5;ENST00000453649.1;ENST00000536896.2	-0.00475535	-0.535594	-0.0239787	0.980986	0.999939	-5.2311
ENSG00000117640.18	5797	ENSG00000117640.18	ENSG00000117640	protein_coding	MTFR1L	56181	InGen	8.25467	23	ENST00000424294.5;ENST00000533762.5;ENST00000529116.5;ENST00000474295.5;ENST00000488327.6;ENST00000472643.5;ENST00000374303.7;ENST00000494293.1;ENST00000469815.5;ENST00000526894.5;ENST00000478284.5;ENST00000524618.5;ENST00000374307.9;ENST00000528624.5;ENST00000525713.5;ENST00000374301.7;ENST00000464008.6;ENST00000526158.5;ENST00000530599.5;ENST00000374300.7;ENST00000466284.1;ENST00000531361.1;ENS…	-0.0238207	5.56996	-0.333492	0.740465	0.990442	-5.8712
ENSG00000127423.10	2408	ENSG00000127423.10	ENSG00000127423	protein_coding	AUNIP	79000	InGen	0.730774	3	ENST00000538789.5;ENST00000481602.1;ENST00000374298.3	-0.0173148	0.663826	-0.0667555	0.947101	0.999494	-5.3745
ENSG00000182749.5	3297	ENSG00000182749.5	ENSG00000182749	protein_coding	PAQR7	164091	InGen	3.51069	1	ENST00000374296.3	-0.202092	3.4939	-1.87188	0.0683778	0.92524	-4.21568
ENSG00000117632.23	6247	ENSG00000117632.23	ENSG00000117632	protein_coding	STMN1	3925	InGen	57.4712	9	ENST00000513116.1;ENST00000426559.6;ENST00000455785.7;ENST00000399728.5;ENST00000465604.1;ENST00000357865.6;ENST00000374291.5;ENST00000485226.1;ENST00000446334.1	0.0391379	8.39151	0.227833	0.82091	0.996448	-5.86295
ENSG00000158006.14	3795	ENSG00000158006.14	ENSG00000158006	protein_coding	PAFAH2	5051	InGen	2.24531	7	ENST00000374282.8;ENST00000374284.5;ENST00000493892.5;ENST00000464540.1;ENST00000476611.1;ENST00000439092.6;ENST00000441420.1	0.18078	3.05888	1.57459	0.123047	0.958676	-4.61053
ENSG00000158008.10	4542	ENSG00000158008.10	ENSG00000158008	protein_coding	EXTL1	2134	InGen	13.1115	4	ENST00000481377.5;ENST00000374280.4;ENST00000484339.1;ENST00000470037.1	0.013251	5.74451	0.0515955	0.959102	0.999562	-5.92255
ENSG00000175087.10	4560	ENSG00000175087.10	ENSG00000175087	protein_coding	PDIK1L	149420	InGen	3.60692	4	ENST00000619836.4;ENST00000444713.5;ENST00000374269.2;ENST00000374271.8	0.179806	4.00871	1.44651	0.155645	0.958676	-4.8718
ENSG00000197245.6	2799	ENSG00000197245.6	ENSG00000197245	protein_coding	FAM110D	79927	InGen	0.265476	1	ENST00000374268.5	0.357783	-0.515242	1.68197	0.100186	0.958676	-4.23222
ENSG00000142684.9	732	ENSG00000142684.9	ENSG00000142684	protein_coding	ZNF593	51042	InGen	5.87676	2	ENST00000374266.7;ENST00000270812.6	0.0742823	2.08347	0.589287	0.558906	0.985054	-5.41629
ENSG00000142675.18	3960	ENSG00000142675.18	ENSG00000142675	protein_coding	CNKSR1	10256	InGen	0.740689	14	ENST00000481077.6;ENST00000480348.6;ENST00000361530.11;ENST00000465415.1;ENST00000374253.9;ENST00000525687.5;ENST00000482227.5;ENST00000531191.5;ENST00000524529.6;ENST00000531150.5;ENST00000528001.1;ENST00000528281.5;ENST00000480617.1;ENST00000484874.2	-0.00334602	1.37651	-0.0154459	0.987751	0.999939	-5.4732
ENSG00000236155.6	3191	ENSG00000236155.6	ENSG00000236155	transcribed_unprocessed_pseudogene	AL355877.1	NA	InGen	0.264919	4	ENST00000428812.1;ENST00000447201.5;ENST00000448341.2;ENST00000451482.1	-0.37469	-0.344188	-1.77657	0.0830683	0.940366	-4.12482
ENSG00000130695.15	5145	ENSG00000130695.15	ENSG00000130695	protein_coding	CEP85	64793	InGen	4.66252	8	ENST00000640292.2;ENST00000451429.7;ENST00000252992.8;ENST00000480446.1;ENST00000453146.1;ENST00000469609.5;ENST00000468163.1;ENST00000491670.1	0.0642297	4.5469	0.558646	0.579446	0.985379	-5.73151
ENSG00000142669.15	876	ENSG00000142669.15	ENSG00000142669	protein_coding	SH3BGRL3	83442	InGen	35.6827	2	ENST00000270792.10;ENST00000319041.6	0.0733144	4.93277	0.595889	0.554529	0.985054	-5.73515
ENSG00000158062.20	4704	ENSG00000158062.20	ENSG00000158062	protein_coding	UBXN11	91544	InGen	4.51684	16	ENST00000314675.11;ENST00000472155.5;ENST00000374223.5;ENST00000475591.5;ENST00000357089.8;ENST00000494942.5;ENST00000374221.7;ENST00000374217.6;ENST00000374222.5;ENST00000496466.1;ENST00000374215.5;ENST00000452980.5;ENST00000442942.6;ENST00000450041.5;ENST00000423664.5;ENST00000421827.2	-0.27613	4.3434	-2.03074	0.0488083	0.890849	-4.01559
ENSG00000169442.9	934	ENSG00000169442.9	ENSG00000169442	protein_coding	CD52	1043	InGen	0.913612	3	ENST00000492808.5;ENST00000470468.1;ENST00000374213.3	0.712486	-0.434691	1.96285	0.0564814	0.905465	-3.89069
ENSG00000117682.17	5608	ENSG00000117682.17	ENSG00000117682	protein_coding	DHDDS	79947	InGen	5.31125	25	ENST00000434391.6;ENST00000427245.6;ENST00000236342.12;ENST00000527611.1;ENST00000374186.7;ENST00000525682.6;ENST00000526219.5;ENST00000374185.7;ENST00000487944.5;ENST00000360009.6;ENST00000533087.5;ENST00000531312.5;ENST00000525165.5;ENST00000525326.5;ENST00000525546.5;ENST00000528557.5;ENST00000526278.5;ENST00000436153.6;ENST00000529688.5;ENST00000530781.5;ENST00000531955.5;ENST00000525410.1;EN…	-0.083279	4.8838	-1.27963	0.207876	0.971715	-5.13978
ENSG00000223583.1	535	ENSG00000223583.1	ENSG00000223583	processed_pseudogene	AL513365.1	NA	InGen	0.210839	1	ENST00000446498.1	0.0194626	-3.47968	0.0427893	0.966077	0.999562	-4.99035
ENSG00000225891.2	1261	ENSG00000225891.2	ENSG00000225891	lncRNA	AL513365.2	NA	InGen	1.01462	2	ENST00000423060.1;ENST00000656565.1	0.281767	0.218416	1.42835	0.160775	0.958676	-4.54621
ENSG00000198830.11	3189	ENSG00000198830.11	ENSG00000198830	protein_coding	HMGN2	3151	InGen	12.9307	10	ENST00000361427.6;ENST00000468388.5;ENST00000479815.5;ENST00000460563.5;ENST00000464888.5;ENST00000463817.5;ENST00000619352.4;ENST00000467700.5;ENST00000466194.1;ENST00000493418.1	0.0033051	5.34149	0.0291102	0.976918	0.999939	-5.9185
ENSG00000117676.14	5884	ENSG00000117676.14	ENSG00000117676	protein_coding	RPS6KA1	6195	InGen	2.43497	20	ENST00000525525.5;ENST00000526040.6;ENST00000374168.7;ENST00000524436.5;ENST00000374166.8;ENST00000526792.5;ENST00000529454.5;ENST00000530003.5;ENST00000366866.8;ENST00000531113.5;ENST00000374163.5;ENST00000530607.1;ENST00000531382.5;ENST00000525582.1;ENST00000527264.5;ENST00000474934.1;ENST00000488985.1;ENST00000403732.2;ENST00000530305.1;ENST00000438977.1	0.142222	3.71614	0.813732	0.420505	0.97703	-5.48787
ENSG00000238705.1	52	ENSG00000238705.1	ENSG00000238705	miRNA	MIR1976	NA	InGen	0.205491	1	ENST00000459548.1	-0.111327	-5.16648	-0.357207	0.722771	0.990119	-4.88063
ENSG00000117713.20	15939	ENSG00000117713.20	ENSG00000117713	protein_coding	ARID1A	8289	InGen	7.2011	17	ENST00000430799.7;ENST00000324856.13;ENST00000637465.1;ENST00000457599.6;ENST00000524572.1;ENST00000374152.7;ENST00000615191.4;ENST00000636219.1;ENST00000636958.1;ENST00000636422.1;ENST00000430291.2;ENST00000636110.1;ENST00000636072.1;ENST00000466382.2;ENST00000636794.1;ENST00000532781.1;ENST00000637788.1	-0.0229389	6.80959	-0.289603	0.773581	0.994029	-5.881
ENSG00000060642.10	3382	ENSG00000060642.10	ENSG00000060642	protein_coding	PIGV	55650	InGen	2.99363	6	ENST00000430292.5;ENST00000472757.5;ENST00000078527.8;ENST00000431541.5;ENST00000374145.5;ENST00000455364.1	0.0474752	3.33114	0.460247	0.647774	0.989143	-5.64633
ENSG00000241188.3	291	ENSG00000241188.3	ENSG00000241188	misc_RNA	RN7SL165P	NA	InGen	0.209941	1	ENST00000477476.3	-0.377144	-4.02754	-0.991281	0.327369	0.972406	-4.70408
ENSG00000204160.12	5460	ENSG00000204160.12	ENSG00000204160	protein_coding	ZDHHC18	84243	InGen	3.44579	5	ENST00000374142.9;ENST00000374141.6;ENST00000534643.5;ENST00000488397.3;ENST00000478902.1	-0.0924169	4.14245	-0.935015	0.355262	0.972406	-5.43569
ENSG00000175793.12	1308	ENSG00000175793.12	ENSG00000175793	protein_coding	SFN	2810	InGen	0.56874	1	ENST00000339276.6	-0.685773	-2.67581	-1.24791	0.219154	0.971715	-4.58413
ENSG00000142751.15	4966	ENSG00000142751.15	ENSG00000142751	protein_coding	GPN2	54707	InGen	4.64113	5	ENST00000374135.9;ENST00000374133.3;ENST00000477418.2;ENST00000431781.2;ENST00000461282.1	0.0706752	4.51187	1.08508	0.284234	0.971715	-5.32715
ENSG00000198746.13	2226	ENSG00000198746.13	ENSG00000198746	protein_coding	GPATCH3	63906	InGen	4.50609	3	ENST00000445019.5;ENST00000361720.10;ENST00000450844.1	0.134604	3.32397	1.63956	0.108758	0.958676	-4.54701
ENSG00000090273.14	2848	ENSG00000090273.14	ENSG00000090273	protein_coding	NUDC	10726	InGen	23.6314	4	ENST00000435827.6;ENST00000321265.10;ENST00000452707.1;ENST00000484772.1	-0.0179616	6.05818	-0.226354	0.822052	0.996498	-5.90234
ENSG00000253368.4	1979	ENSG00000253368.4	ENSG00000253368	protein_coding	TRNP1	388610	InGen	9.64716	2	ENST00000522111.3;ENST00000531285.1	0.00387599	4.15708	0.0218308	0.982689	0.999939	-5.84194
ENSG00000158246.8	2382	ENSG00000158246.8	ENSG00000158246	protein_coding	TENT5B	115572	InGen	0.338303	1	ENST00000289166.6	0.201187	-1.20429	0.514236	0.609851	0.987323	-5.06326
ENSG00000090020.11	6195	ENSG00000090020.11	ENSG00000090020	protein_coding	SLC9A1	6548	InGen	4.4097	6	ENST00000263980.8;ENST00000374089.5;ENST00000490329.1;ENST00000447808.1;ENST00000374086.3;ENST00000374084.2	-0.176355	4.66146	-1.23356	0.224402	0.971715	-5.17913
ENSG00000214973.3	640	ENSG00000214973.3	ENSG00000214973	processed_pseudogene	CHCHD3P3	NA	InGen	0.564092	1	ENST00000446783.1	0.28033	-1.5524	0.938723	0.353377	0.972406	-4.8316
ENSG00000142784.16	5911	ENSG00000142784.16	ENSG00000142784	protein_coding	WDTC1	23038	InGen	12.7471	5	ENST00000319394.8;ENST00000361771.7;ENST00000447062.2;ENST00000491239.2;ENST00000472249.2	-0.025651	6.2046	-0.36222	0.71905	0.989436	-5.86461
ENSG00000243659.1	282	ENSG00000243659.1	ENSG00000243659	processed_pseudogene	FO393419.3	NA	InGen	2.6004	1	ENST00000428741.2	-0.129119	-0.489021	-0.826076	0.413548	0.976956	-4.98491
ENSG00000186501.14	4476	ENSG00000186501.14	ENSG00000186501	protein_coding	TMEM222	84065	InGen	6.13406	11	ENST00000611517.4;ENST00000374076.8;ENST00000464720.5;ENST00000608611.5;ENST00000466759.5;ENST00000486082.5;ENST00000464813.5;ENST00000478104.5;ENST00000498220.1;ENST00000471456.1;ENST00000470223.1	-0.0235883	4.77257	-0.308189	0.759501	0.990966	-5.84915
ENSG00000206888.1	107	ENSG00000206888.1	ENSG00000206888	snRNA	RNU6-48P	NA	InGen	0.790578	1	ENST00000384161.1	-0.301854	-3.78982	-0.623402	0.536478	0.9844	-4.86799
ENSG00000241547.1	468	ENSG00000241547.1	ENSG00000241547	processed_pseudogene	ACTG1P20	NA	InGen	1.68584	1	ENST00000486001.1	-0.196995	-0.474753	-0.826974	0.413044	0.976907	-4.98732
ENSG00000142765.18	5584	ENSG00000142765.18	ENSG00000142765	protein_coding	SYTL1	84958	InGen	0.606643	11	ENST00000618673.4;ENST00000318074.9;ENST00000616558.5;ENST00000483926.5;ENST00000473280.1;ENST00000543823.1;ENST00000490170.5;ENST00000496001.5;ENST00000485269.1;ENST00000615284.1;ENST00000475199.1	-0.196285	1.01495	-0.899957	0.373405	0.972406	-5.13285
ENSG00000142733.17	5746	ENSG00000142733.17	ENSG00000142733	protein_coding	MAP3K6	9064	InGen	1.38499	9	ENST00000659880.1;ENST00000486046.5;ENST00000357582.3;ENST00000374040.7;ENST00000671291.1;ENST00000493901.6;ENST00000470890.1;ENST00000476509.1;ENST00000495230.2	-0.266173	2.79154	-1.62358	0.11214	0.958676	-4.51947
ENSG00000181773.7	2137	ENSG00000181773.7	ENSG00000181773	protein_coding	GPR3	2827	InGen	1.16208	1	ENST00000374024.4	0.188976	0.897776	0.689398	0.494461	0.982588	-5.21802
ENSG00000158195.11	5681	ENSG00000158195.11	ENSG00000158195	protein_coding	WASF2	10163	InGen	10.8662	2	ENST00000618852.5;ENST00000536657.1	0.0709302	5.8589	0.524011	0.603095	0.987323	-5.7951
ENSG00000237429.1	283	ENSG00000237429.1	ENSG00000237429	lncRNA	BX293535.1	NA	InGen	1.18641	1	ENST00000443579.1	0.121307	-2.02718	0.278833	0.781776	0.994166	-5.05801
ENSG00000126705.14	8297	ENSG00000126705.14	ENSG00000126705	protein_coding	AHDC1	27245	InGen	7.32201	16	ENST00000247087.10;ENST00000644989.1;ENST00000374011.6;ENST00000642416.1;ENST00000642245.1;ENST00000643308.1;ENST00000487743.3;ENST00000490295.2;ENST00000644833.1;ENST00000644550.1;ENST00000645669.1;ENST00000480033.3;ENST00000644119.1;ENST00000643219.1;ENST00000646921.1;ENST00000646642.1	-0.0789951	5.82245	-0.542473	0.590433	0.985537	-5.7832
ENSG00000000938.13	3382	ENSG00000000938.13	ENSG00000000938	protein_coding	FGR	2268	InGen	0.765979	7	ENST00000374005.8;ENST00000399173.5;ENST00000374004.5;ENST00000374003.7;ENST00000457296.5;ENST00000475472.5;ENST00000468038.1	0.153845	1.05794	0.582163	0.563649	0.985214	-5.29322
ENSG00000235912.1	192	ENSG00000235912.1	ENSG00000235912	processed_pseudogene	AL031729.1	NA	InGen	5.05555	1	ENST00000433132.1	-0.128899	-0.117006	-0.629343	0.53262	0.983967	-5.12934
ENSG00000126709.15	842	ENSG00000126709.15	ENSG00000126709	protein_coding	IFI6	2537	InGen	29.2113	3	ENST00000339145.8;ENST00000361157.11;ENST00000362020.4	0.162423	4.40551	0.783355	0.437926	0.97703	-5.57875
ENSG00000009780.15	4034	ENSG00000009780.15	ENSG00000009780	protein_coding	FAM76A	199870	InGen	3.89833	7	ENST00000373954.10;ENST00000419687.6;ENST00000530324.5;ENST00000234549.11;ENST00000373949.5;ENST00000010299.10;ENST00000446647.1	0.00357831	3.96635	0.0428328	0.966043	0.999562	-5.82242
ENSG00000231344.1	349	ENSG00000231344.1	ENSG00000231344	processed_pseudogene	AL020997.1	NA	InGen	0.687845	1	ENST00000446554.1	-0.156875	-2.26483	-0.501377	0.618791	0.987323	-4.98882
ENSG00000230833.1	676	ENSG00000230833.1	ENSG00000230833	processed_pseudogene	RPEP3	NA	InGen	0.522372	1	ENST00000425462.1	-0.543113	-1.81988	-1.62281	0.112305	0.958676	-4.27861
ENSG00000117758.14	3801	ENSG00000117758.14	ENSG00000117758	protein_coding	STX12	23673	InGen	25.7847	5	ENST00000373943.9;ENST00000440806.2;ENST00000468761.1;ENST00000481874.1;ENST00000472285.1	0.0238399	6.59559	0.221185	0.826048	0.99717	-5.90105
ENSG00000269971.1	184	ENSG00000269971.1	ENSG00000269971	lncRNA	AL020997.2	NA	InGen	2.22275	1	ENST00000602607.1	-0.152148	-1.50578	-0.56202	0.577166	0.985379	-5.02281
ENSG00000270031.1	359	ENSG00000270031.1	ENSG00000270031	lncRNA	AL020997.3	NA	InGen	0.926816	1	ENST00000602843.1	-0.300237	-1.80466	-0.869236	0.389784	0.973086	-4.85687
ENSG00000223062.1	106	ENSG00000223062.1	ENSG00000223062	snRNA	RNU6-1245P	NA	InGen	0.219889	1	ENST00000411130.1	-0.650589	-4.98679	-1.92826	0.0607764	0.911918	-4.07023
ENSG00000117751.18	2815	ENSG00000117751.18	ENSG00000117751	protein_coding	PPP1R8	5511	InGen	10.2872	5	ENST00000311772.10;ENST00000236412.11;ENST00000373931.8;ENST00000431586.1;ENST00000486634.2	0.176837	4.83428	1.48085	0.1463	0.958676	-4.88669
ENSG00000252947.1	166	ENSG00000252947.1	ENSG00000252947	scaRNA	SCARNA1	NA	InGen	6.09502	1	ENST00000517138.1	0.222796	-0.166276	0.818633	0.417735	0.97703	-5.02157
ENSG00000130775.16	4621	ENSG00000130775.16	ENSG00000130775	protein_coding	THEMIS2	9473	InGen	2.52635	11	ENST00000328928.11;ENST00000373921.8;ENST00000373925.5;ENST00000373927.7;ENST00000427466.1;ENST00000442118.5;ENST00000467258.1;ENST00000466068.1;ENST00000482828.1;ENST00000456990.1;ENST00000492877.1	-0.141252	3.36553	-0.752073	0.456308	0.97712	-5.49164
ENSG00000117748.10	1981	ENSG00000117748.10	ENSG00000117748	protein_coding	RPA2	6118	InGen	12.7004	5	ENST00000373912.8;ENST00000419958.5;ENST00000373909.7;ENST00000313433.11;ENST00000444045.1	0.0754435	4.59466	0.468666	0.641794	0.988485	-5.77897
ENSG00000130768.15	2663	ENSG00000130768.15	ENSG00000130768	protein_coding	SMPDL3B	27293	InGen	0.409849	6	ENST00000373894.8;ENST00000548116.5;ENST00000411604.5;ENST00000373888.8;ENST00000466793.1;ENST00000549094.1	-0.582458	-0.0933005	-2.42541	0.0197858	0.804166	-3.21169
ENSG00000158156.7	2743	ENSG00000158156.7	ENSG00000158156	protein_coding	XKR8	55113	InGen	1.52126	2	ENST00000373884.5;ENST00000481387.1	0.0866304	2.01822	0.696146	0.49027	0.982588	-5.35007
ENSG00000158161.16	6424	ENSG00000158161.16	ENSG00000158161	protein_coding	EYA3	2140	InGen	4.70633	8	ENST00000373871.8;ENST00000436342.6;ENST00000540618.5;ENST00000373864.5;ENST00000373863.3;ENST00000495923.5;ENST00000471498.5;ENST00000468665.1	-0.0336246	4.87761	-0.435968	0.66515	0.989143	-5.81033
ENSG00000238231.2	367	ENSG00000238231.2	ENSG00000238231	processed_pseudogene	AL512288.2	NA	InGen	0.594237	1	ENST00000426041.2	-0.0801432	-2.57224	-0.188649	0.8513	0.999144	-5.03334
ENSG00000240750.3	297	ENSG00000240750.3	ENSG00000240750	misc_RNA	RN7SL559P	NA	InGen	1.16368	1	ENST00000476501.3	0.092382	-1.73249	0.284314	0.777603	0.994166	-5.08232
ENSG00000228589.3	681	ENSG00000228589.3	ENSG00000228589	processed_pseudogene	SPCS2P4	NA	InGen	7.27181	1	ENST00000436160.1	0.00775289	2.16965	0.0331899	0.973684	0.999874	-5.57942
ENSG00000214812.3	557	ENSG00000214812.3	ENSG00000214812	processed_pseudogene	AL137792.1	NA	InGen	0.264874	1	ENST00000399029.3	0.821621	-2.90439	2.14446	0.0379799	0.868219	-3.77008
ENSG00000169403.12	4208	ENSG00000169403.12	ENSG00000169403	protein_coding	PTAFR	5724	InGen	1.29011	3	ENST00000373857.8;ENST00000539896.1;ENST00000305392.3	0.966015	2.06875	3.04687	0.00403614	0.665434	-1.9539
ENSG00000126698.11	2892	ENSG00000126698.11	ENSG00000126698	protein_coding	DNAJC8	22826	InGen	21.1133	6	ENST00000603289.5;ENST00000263697.6;ENST00000489277.5;ENST00000470967.1;ENST00000482674.5;ENST00000488868.1	0.071693	5.92336	0.646423	0.521612	0.982588	-5.72984
ENSG00000130770.18	2225	ENSG00000130770.18	ENSG00000130770	protein_coding	ATP5IF1	93974	InGen	25.0338	4	ENST00000497986.5;ENST00000335514.10;ENST00000468425.2;ENST00000465645.1	0.0628839	5.76425	0.479155	0.634378	0.988485	-5.81806
ENSG00000270605.1	1945	ENSG00000270605.1	ENSG00000270605	lncRNA	AL353622.1	NA	InGen	0.355692	1	ENST00000604716.1	-0.125378	-0.796287	-0.365073	0.716935	0.989352	-5.15221
ENSG00000130766.5	3462	ENSG00000130766.5	ENSG00000130766	protein_coding	SESN2	83667	InGen	2.91837	1	ENST00000253063.4	-0.0448201	3.19691	-0.339685	0.73583	0.990442	-5.67204
ENSG00000130772.14	2017	ENSG00000130772.14	ENSG00000130772	protein_coding	MED18	54797	InGen	2.97902	5	ENST00000479574.5;ENST00000373842.9;ENST00000398997.2;ENST00000475655.1;ENST00000474683.1	0.277688	2.55217	1.87111	0.0684861	0.92524	-4.13582
ENSG00000204138.13	7317	ENSG00000204138.13	ENSG00000204138	protein_coding	PHACTR4	65979	InGen	3.5429	9	ENST00000633371.1;ENST00000632202.1;ENST00000632421.1;ENST00000463428.5;ENST00000373839.8;ENST00000493669.2;ENST00000633167.1;ENST00000373836.4;ENST00000632964.1	0.149336	4.62116	1.0582	0.296164	0.971715	-5.36051
ENSG00000229820.2	394	ENSG00000229820.2	ENSG00000229820	processed_pseudogene	CR391992.1	NA	InGen	1.14792	1	ENST00000438601.2	0.0728417	-1.35189	0.234549	0.815728	0.996089	-5.12447
ENSG00000221216.1	119	ENSG00000221216.1	ENSG00000221216	snRNA	RNU6ATAC27P	NA	InGen	1.04184	1	ENST00000408289.1	0.0216713	-3.03663	0.0708531	0.94386	0.999374	-5.01466
ENSG00000180198.16	3888	ENSG00000180198.16	ENSG00000180198	protein_coding	RCC1	1104	InGen	1.0895	13	ENST00000398958.6;ENST00000649185.1;ENST00000427469.5;ENST00000434290.6;ENST00000373833.10;ENST00000419074.5;ENST00000373832.5;ENST00000373831.7;ENST00000411533.5;ENST00000486790.2;ENST00000430407.1;ENST00000429051.1;ENST00000478232.1	0.18714	2.04079	1.66793	0.10296	0.958676	-4.38886
ENSG00000242125.3	4088	ENSG00000242125.3	ENSG00000242125	lncRNA	SNHG3	NA	InGen	2.29978	3	ENST00000413987.1;ENST00000447507.1;ENST00000437681.1	-0.0844471	3.16223	-0.727578	0.471011	0.978613	-5.48047
ENSG00000200087.1	204	ENSG00000200087.1	ENSG00000200087	snoRNA	SNORA73B	NA	InGen	883.258	1	ENST00000363217.1	0.142555	7.37004	0.807919	0.423806	0.97703	-5.6032
ENSG00000180098.9	4311	ENSG00000180098.9	ENSG00000180098	protein_coding	TRNAU1AP	54952	InGen	3.53521	10	ENST00000373830.4;ENST00000495995.5;ENST00000411406.3;ENST00000480930.5;ENST00000491577.5;ENST00000464880.5;ENST00000497790.5;ENST00000495215.5;ENST00000464093.1;ENST00000484775.1	0.00369806	3.89555	0.0547285	0.956621	0.999562	-5.8134
ENSG00000197989.14	4266	ENSG00000197989.14	ENSG00000197989	lncRNA	SNHG12	NA	InGen	1.36342	17	ENST00000464612.5;ENST00000531126.6;ENST00000481220.6;ENST00000461448.6;ENST00000461832.2;ENST00000481368.6;ENST00000470977.6;ENST00000648127.1;ENST00000475441.6;ENST00000474814.1;ENST00000488745.5;ENST00000483436.5;ENST00000650259.1;ENST00000650239.1;ENST00000648251.1;ENST00000464115.1;ENST00000648327.1	-0.0130408	2.47586	-0.133924	0.894119	0.999254	-5.6165
ENSG00000221539.1	74	ENSG00000221539.1	ENSG00000221539	snoRNA	SNORD99	NA	InGen	2.34324	1	ENST00000408612.1	-0.314198	-2.72064	-0.922838	0.361497	0.972406	-4.78312
ENSG00000120656.11	2337	ENSG00000120656.11	ENSG00000120656	protein_coding	TAF12	6883	InGen	3.38917	4	ENST00000471683.5;ENST00000373824.8;ENST00000263974.4;ENST00000495422.1	0.0457284	2.96998	0.433841	0.666681	0.989143	-5.60837
ENSG00000229388.1	978	ENSG00000229388.1	ENSG00000229388	lncRNA	LINC01715	NA	InGen	0.610985	2	ENST00000420776.1;ENST00000427804.1	0.255082	-0.790368	1.26528	0.212922	0.971715	-4.63973
ENSG00000274978.1	134	ENSG00000274978.1	ENSG00000274978	snRNA	RNU11	NA	InGen	0.267601	1	ENST00000387069.1	-0.0410542	-4.70868	-0.100346	0.92056	0.999254	-4.92568
ENSG00000162419.12	6459	ENSG00000162419.12	ENSG00000162419	protein_coding	GMEB1	10691	InGen	2.23759	4	ENST00000373816.5;ENST00000361872.8;ENST00000294409.2;ENST00000480454.1	0.0842358	3.84983	1.32228	0.193411	0.968883	-5.01097
ENSG00000252777.1	130	ENSG00000252777.1	ENSG00000252777	scaRNA	AL645729.1	NA	InGen	0.300389	1	ENST00000516968.1	0.505332	-4.38203	1.27431	0.209737	0.971715	-4.53789
ENSG00000198492.16	3729	ENSG00000198492.16	ENSG00000198492	protein_coding	YTHDF2	51441	InGen	10.5585	9	ENST00000474884.5;ENST00000542507.5;ENST00000373812.8;ENST00000541996.5;ENST00000478283.5;ENST00000496288.5;ENST00000475796.5;ENST00000476976.1;ENST00000468863.1	0.0666383	5.26685	0.546919	0.587403	0.985537	-5.77542
ENSG00000116329.11	9345	ENSG00000116329.11	ENSG00000116329	protein_coding	OPRD1	4985	InGen	3.13817	2	ENST00000621425.1;ENST00000234961.7	0.0111437	4.68328	0.043936	0.965169	0.999562	-5.88221
ENSG00000159023.21	19993	ENSG00000159023.21	ENSG00000159023	protein_coding	EPB41	2035	InGen	1.44895	41	ENST00000642260.1;ENST00000647103.1;ENST00000343067.8;ENST00000356093.6;ENST00000646189.1;ENST00000644342.1;ENST00000646800.1;ENST00000647918.1;ENST00000482464.6;ENST00000642937.1;ENST00000373800.7;ENST00000643155.1;ENST00000649717.1;ENST00000347529.7;ENST00000646260.1;ENST00000373798.5;ENST00000644600.1;ENST00000649674.1;ENST00000643173.1;ENST00000648181.1;ENST00000650265.1;ENST00000644780.1;ENS…	-0.287739	4.73253	-1.81979	0.0761065	0.93379	-4.38573
ENSG00000277958.1	282	ENSG00000277958.1	ENSG00000277958	misc_RNA	Metazoa_SRP	NA	InGen	0.213421	1	ENST00000619772.1	-0.611202	-4.16341	-1.47207	0.148647	0.958676	-4.407
ENSG00000253304.2	2606	ENSG00000253304.2	ENSG00000253304	protein_coding	TMEM200B	399474	InGen	0.489724	2	ENST00000521452.2;ENST00000420504.2	0.155709	-0.0537961	0.486063	0.629514	0.987411	-5.19839
ENSG00000225750.1	279	ENSG00000225750.1	ENSG00000225750	lncRNA	AL357500.1	NA	InGen	0.699923	1	ENST00000413004.1	0.407331	-2.60784	1.01628	0.315465	0.971792	-4.73485
ENSG00000116350.17	8806	ENSG00000116350.17	ENSG00000116350	protein_coding	SRSF4	6429	InGen	5.72905	8	ENST00000373795.7;ENST00000634348.1;ENST00000466448.4;ENST00000622143.1;ENST00000497015.5;ENST00000605204.1;ENST00000477193.1;ENST00000489898.1	0.0491211	5.64551	0.873862	0.387289	0.973086	-5.56403
ENSG00000116353.16	4138	ENSG00000116353.16	ENSG00000116353	protein_coding	MECR	51102	InGen	5.83403	18	ENST00000263702.11;ENST00000373791.7;ENST00000475773.5;ENST00000483435.5;ENST00000473030.5;ENST00000463412.1;ENST00000453185.5;ENST00000478505.6;ENST00000490529.5;ENST00000464511.1;ENST00000463052.5;ENST00000489248.5;ENST00000475861.6;ENST00000474946.5;ENST00000464915.1;ENST00000482610.1;ENST00000484012.5;ENST00000493928.1	0.0187098	4.56429	0.187077	0.852524	0.999144	-5.86356
ENSG00000060656.20	6682	ENSG00000060656.20	ENSG00000060656	protein_coding	PTPRU	10076	InGen	5.87977	11	ENST00000345512.7;ENST00000373779.8;ENST00000428026.6;ENST00000460170.2;ENST00000527027.1;ENST00000415600.6;ENST00000531385.1;ENST00000526080.1;ENST00000493601.5;ENST00000465525.6;ENST00000492954.1	-0.301228	5.18155	-1.9037	0.0639926	0.917222	-4.26405
ENSG00000186056.10	4024	ENSG00000186056.10	ENSG00000186056	lncRNA	MATN1-AS1	NA	InGen	0.581138	5	ENST00000414532.6;ENST00000454613.1;ENST00000414763.1;ENST00000649861.1;ENST00000443076.1	0.108379	0.959354	0.407176	0.686	0.989244	-5.34977
ENSG00000162511.8	3228	ENSG00000162511.8	ENSG00000162511	protein_coding	LAPTM5	7805	InGen	9.37249	3	ENST00000294507.4;ENST00000464569.1;ENST00000476492.1	0.522698	4.51583	1.55137	0.128509	0.958676	-4.76906
ENSG00000264773.1	77	ENSG00000264773.1	ENSG00000264773	miRNA	MIR4420	NA	InGen	0.471455	1	ENST00000583944.1	0.300778	-4.52007	0.79744	0.429795	0.97703	-4.77713
ENSG00000162512.16	7065	ENSG00000162512.16	ENSG00000162512	protein_coding	SDC3	9672	InGen	37.5645	4	ENST00000339394.7;ENST00000336798.11;ENST00000471567.1;ENST00000487984.1	-0.071769	7.99441	-0.62542	0.535166	0.9844	-5.71277
ENSG00000134644.15	6621	ENSG00000134644.15	ENSG00000134644	protein_coding	PUM1	9698	InGen	23.4721	23	ENST00000424085.6;ENST00000257075.9;ENST00000373747.7;ENST00000525843.5;ENST00000426105.6;ENST00000498419.5;ENST00000440538.6;ENST00000373741.8;ENST00000373742.6;ENST00000530669.1;ENST00000529846.5;ENST00000525997.1;ENST00000527498.1;ENST00000498627.1;ENST00000471894.1;ENST00000490546.1;ENST00000532678.1;ENST00000526128.1;ENST00000526215.5;ENST00000525948.5;ENST00000480602.1;ENST00000524516.1;ENS…	-0.0376784	7.26224	-0.501475	0.618722	0.987323	-5.79475
ENSG00000084628.10	3320	ENSG00000084628.10	ENSG00000084628	protein_coding	NKAIN1	79570	InGen	1.88023	5	ENST00000373736.7;ENST00000528449.1;ENST00000526106.5;ENST00000530145.1;ENST00000533581.1	0.0639471	2.51376	0.30753	0.759999	0.990966	-5.58788
ENSG00000060688.13	3887	ENSG00000060688.13	ENSG00000060688	protein_coding	SNRNP40	9410	InGen	4.39484	7	ENST00000263694.9;ENST00000486941.1;ENST00000489853.1;ENST00000373720.3;ENST00000491106.1;ENST00000474025.1;ENST00000463988.1	0.110972	4.08238	1.31936	0.194379	0.968883	-5.03638
ENSG00000229447.2	437	ENSG00000229447.2	ENSG00000229447	processed_pseudogene	AC114495.2	NA	InGen	1.33997	1	ENST00000452686.2	0.030604	-0.903632	0.138303	0.890679	0.999254	-5.17958
ENSG00000121766.15	1921	ENSG00000121766.15	ENSG00000121766	protein_coding	ZCCHC17	51538	InGen	31.031	9	ENST00000546109.5;ENST00000615916.4;ENST00000616393.4;ENST00000616859.4;ENST00000618216.4;ENST00000344147.9;ENST00000479629.5;ENST00000373714.5;ENST00000627541.1	0.119993	5.85383	0.901711	0.372483	0.972406	-5.54436
ENSG00000229044.1	439	ENSG00000229044.1	ENSG00000229044	lncRNA	AL451070.1	NA	InGen	0.652829	1	ENST00000430143.1	-0.209341	-2.32806	-0.517997	0.607248	0.987323	-4.98519
ENSG00000121769.8	1398	ENSG00000121769.8	ENSG00000121769	protein_coding	FABP3	2170	InGen	31.4852	4	ENST00000373713.7;ENST00000497275.5;ENST00000498148.5;ENST00000482018.1	0.27919	5.29779	1.1424	0.259922	0.971715	-5.30476
ENSG00000142910.16	5281	ENSG00000142910.16	ENSG00000142910	protein_coding	TINAGL1	64129	InGen	1.17864	11	ENST00000457433.6;ENST00000271064.12;ENST00000461030.5;ENST00000466998.1;ENST00000478398.5;ENST00000481165.5;ENST00000468635.5;ENST00000537531.2;ENST00000498429.5;ENST00000463112.1;ENST00000480586.1	0.262953	2.197	0.888055	0.379698	0.972406	-5.24498
ENSG00000162517.13	2223	ENSG00000162517.13	ENSG00000162517	protein_coding	PEF1	553115	InGen	18.9546	8	ENST00000373703.5;ENST00000461006.5;ENST00000478502.5;ENST00000489164.5;ENST00000492061.5;ENST00000496805.5;ENST00000472443.1;ENST00000471219.1	0.0623013	5.36182	0.52003	0.605843	0.987323	-5.79222
ENSG00000084636.18	9253	ENSG00000084636.18	ENSG00000084636	protein_coding	COL16A1	1307	InGen	9.46498	17	ENST00000373672.8;ENST00000488128.6;ENST00000488897.5;ENST00000461217.1;ENST00000440437.1;ENST00000466829.5;ENST00000470799.5;ENST00000482910.1;ENST00000468459.5;ENST00000479100.1;ENST00000458715.5;ENST00000373668.7;ENST00000474000.5;ENST00000482478.5;ENST00000529928.1;ENST00000373667.4;ENST00000532877.1	0.285271	6.35719	1.63105	0.110549	0.958676	-4.69972
ENSG00000121753.12	7756	ENSG00000121753.12	ENSG00000121753	protein_coding	ADGRB2	576	InGen	29.2077	15	ENST00000398556.7;ENST00000398547.5;ENST00000373655.6;ENST00000398542.5;ENST00000465256.5;ENST00000373658.7;ENST00000530999.1;ENST00000527361.5;ENST00000398538.5;ENST00000466109.1;ENST00000420125.5;ENST00000530134.5;ENST00000533175.1;ENST00000468430.1;ENST00000436464.1	-0.0147478	7.70333	-0.0786838	0.937667	0.999254	-5.90136
ENSG00000266580.1	76	ENSG00000266580.1	ENSG00000266580	miRNA	MIR4254	NA	InGen	5.42869	1	ENST00000581063.1	0.0401282	-1.48808	0.13161	0.895937	0.999254	-5.12422
ENSG00000269967.1	587	ENSG00000269967.1	ENSG00000269967	lncRNA	AL136115.2	NA	InGen	2.09823	1	ENST00000602889.1	0.135084	0.115085	0.623788	0.536226	0.9844	-5.16006
ENSG00000184007.21	6708	ENSG00000184007.21	ENSG00000184007	protein_coding	PTP4A2	8073	InGen	41.9502	22	ENST00000602725.5;ENST00000647444.2;ENST00000649841.1;ENST00000457805.6;ENST00000489313.1;ENST00000602683.5;ENST00000470404.5;ENST00000532001.6;ENST00000528253.3;ENST00000627328.2;ENST00000626355.1;ENST00000484483.1;ENST00000468531.1;ENST00000534796.5;ENST00000532289.1;ENST00000526960.1;ENST00000524384.5;ENST00000528840.1;ENST00000494444.2;ENST00000529477.5;ENST00000533408.1;ENST00000475464.1	0.113187	8.0627	0.691822	0.492953	0.982588	-5.66998
ENSG00000121774.18	3544	ENSG00000121774.18	ENSG00000121774	protein_coding	KHDRBS1	10657	InGen	21.6567	4	ENST00000327300.12;ENST00000307714.12;ENST00000492989.1;ENST00000484270.2	0.0608891	6.25523	0.815386	0.419569	0.97703	-5.61296
ENSG00000121775.18	2787	ENSG00000121775.18	ENSG00000121775	protein_coding	TMEM39B	55116	InGen	3.12635	9	ENST00000487305.5;ENST00000438825.5;ENST00000336294.10;ENST00000441402.5;ENST00000472503.5;ENST00000468135.5;ENST00000466321.5;ENST00000476968.5;ENST00000498613.1	0.103984	3.07122	0.904054	0.371255	0.972406	-5.33865
ENSG00000266203.1	59	ENSG00000266203.1	ENSG00000266203	miRNA	MIR5585	NA	InGen	3.23113	1	ENST00000577515.1	0.336586	-2.6046	0.983399	0.331186	0.972406	-4.75585
ENSG00000025800.14	7457	ENSG00000025800.14	ENSG00000025800	protein_coding	KPNA6	23633	InGen	15.379	4	ENST00000373625.8;ENST00000471599.5;ENST00000469790.1;ENST00000446515.1	-0.0248087	6.80885	-0.275112	0.784614	0.99418	-5.8854
ENSG00000084652.16	5114	ENSG00000084652.16	ENSG00000084652	protein_coding	TXLNA	200081	InGen	9.60531	2	ENST00000373610.8;ENST00000373609.1	-0.00656236	5.57877	-0.071932	0.943006	0.999254	-5.92008
ENSG00000160050.14	2818	ENSG00000160050.14	ENSG00000160050	protein_coding	CCDC28B	79140	InGen	1.69318	5	ENST00000373602.9;ENST00000469003.5;ENST00000421922.6;ENST00000461819.5;ENST00000483009.1	0.106448	2.22023	0.681209	0.499573	0.982588	-5.38341
ENSG00000224066.1	1357	ENSG00000224066.1	ENSG00000224066	lncRNA	AL049795.1	NA	InGen	1.7005	2	ENST00000373604.4;ENST00000421616.1	-0.182416	1.10738	-1.27095	0.210917	0.971715	-4.7788
ENSG00000160051.11	2478	ENSG00000160051.11	ENSG00000160051	protein_coding	IQCC	55721	InGen	1.72925	3	ENST00000291358.10;ENST00000617816.1;ENST00000537469.2	0.095454	2.08797	0.854812	0.397629	0.975161	-5.25163
ENSG00000160055.19	3571	ENSG00000160055.19	ENSG00000160055	protein_coding	TMEM234	56063	InGen	4.06825	12	ENST00000466796.1;ENST00000495091.5;ENST00000491434.5;ENST00000489170.5;ENST00000461402.5;ENST00000483001.5;ENST00000309777.10;ENST00000373593.5;ENST00000344461.7;ENST00000484490.1;ENST00000485689.1;ENST00000487174.1	-0.157749	3.79715	-1.3061	0.198806	0.970691	-5.02546
ENSG00000084623.11	1725	ENSG00000084623.11	ENSG00000084623	protein_coding	EIF3I	8668	InGen	25.6939	6	ENST00000355082.9;ENST00000373586.1;ENST00000489353.5;ENST00000471486.5;ENST00000483517.5;ENST00000474371.1	0.0564898	5.42387	0.409552	0.684269	0.989244	-5.84227
ENSG00000220785.7	2961	ENSG00000220785.7	ENSG00000220785	transcribed_unprocessed_pseudogene	MTMR9LP	NA	InGen	1.75407	4	ENST00000423995.5;ENST00000403496.6;ENST00000441044.5;ENST00000426597.2	0.15526	2.23933	0.770092	0.445665	0.97703	-5.33454
ENSG00000183615.6	947	ENSG00000183615.6	ENSG00000183615	protein_coding	FAM167B	84734	InGen	0.287845	1	ENST00000373582.4	-0.412567	-2.0982	-1.20814	0.233924	0.971715	-4.62749
ENSG00000116478.12	3966	ENSG00000116478.12	ENSG00000116478	protein_coding	HDAC1	3065	InGen	4.47484	10	ENST00000373548.8;ENST00000481281.5;ENST00000463172.5;ENST00000428704.1;ENST00000472928.5;ENST00000490081.5;ENST00000482310.5;ENST00000476391.5;ENST00000484305.1;ENST00000471488.1	0.133357	4.09947	1.12532	0.267006	0.971715	-5.25229
ENSG00000175130.7	1546	ENSG00000175130.7	ENSG00000175130	protein_coding	MARCKSL1	65108	InGen	62.5445	1	ENST00000329421.8	0.0879763	6.51854	0.516714	0.608136	0.987323	-5.79753
ENSG00000233775.1	687	ENSG00000233775.1	ENSG00000233775	lncRNA	AL109945.1	NA	InGen	0.221508	1	ENST00000448134.1	0.716616	-2.97873	1.85565	0.0707106	0.926274	-4.06729
ENSG00000162526.7	1849	ENSG00000162526.7	ENSG00000162526	protein_coding	TSSK3	81629	InGen	0.677563	4	ENST00000421153.2;ENST00000574792.1;ENST00000574315.1;ENST00000373534.4	0.0764637	0.106113	0.323576	0.747906	0.990442	-5.26969
ENSG00000225828.1	2845	ENSG00000225828.1	ENSG00000225828	protein_coding	FAM229A	100128071	InGen	1.25394	4	ENST00000432622.1;ENST00000416512.1;ENST00000428500.1;ENST00000415596.1	-0.0459288	1.7621	-0.329593	0.743388	0.990442	-5.47864
ENSG00000160058.18	6271	ENSG00000160058.18	ENSG00000160058	protein_coding	BSDC1	55108	InGen	14.8351	16	ENST00000455895.6;ENST00000444377.5;ENST00000341071.11;ENST00000526031.5;ENST00000419121.6;ENST00000446293.6;ENST00000463967.1;ENST00000373520.8;ENST00000527513.5;ENST00000527163.5;ENST00000530485.1;ENST00000474414.5;ENST00000530876.5;ENST00000530753.1;ENST00000533084.1;ENST00000531222.1	-0.00740804	6.52661	-0.121951	0.903534	0.999254	-5.91747
ENSG00000273274.2	12831	ENSG00000273274.2	ENSG00000273274	protein_coding	ZBTB8B	728116	InGen	0.762945	1	ENST00000609129.2	-0.104184	3.21344	-0.923801	0.361002	0.972406	-5.34156
ENSG00000160062.15	7077	ENSG00000160062.15	ENSG00000160062	protein_coding	ZBTB8A	653121	InGen	0.843987	2	ENST00000373510.9;ENST00000316459.4	-0.0867362	2.55051	-0.785654	0.436592	0.97703	-5.36019
ENSG00000176261.15	3531	ENSG00000176261.15	ENSG00000176261	protein_coding	ZBTB8OS	339487	InGen	4.79403	15	ENST00000341885.5;ENST00000468695.5;ENST00000492007.5;ENST00000373506.7;ENST00000467652.5;ENST00000498691.5;ENST00000373501.6;ENST00000473294.6;ENST00000436661.5;ENST00000476493.5;ENST00000465588.2;ENST00000483138.5;ENST00000479075.5;ENST00000473383.1;ENST00000466361.1	-0.0452015	4.05453	-0.677498	0.5019	0.982588	-5.61897
ENSG00000162521.19	9470	ENSG00000162521.19	ENSG00000162521	protein_coding	RBBP4	5928	InGen	13.3445	19	ENST00000414241.7;ENST00000527118.5;ENST00000373493.10;ENST00000401893.7;ENST00000524393.5;ENST00000526193.5;ENST00000492348.6;ENST00000525506.1;ENST00000465780.1;ENST00000373485.5;ENST00000477563.6;ENST00000458695.6;ENST00000490500.5;ENST00000445722.2;ENST00000475321.5;ENST00000531983.1;ENST00000463378.5;ENST00000460669.5;ENST00000482190.1	0.0493123	6.97273	0.5861	0.561025	0.985054	-5.75624
ENSG00000162520.15	3722	ENSG00000162520.15	ENSG00000162520	protein_coding	SYNC	81493	InGen	2.1045	4	ENST00000409190.8;ENST00000373484.4;ENST00000417633.1;ENST00000426909.1	-0.0124028	2.93274	-0.0889639	0.929544	0.999254	-5.6858
ENSG00000162522.11	6020	ENSG00000162522.11	ENSG00000162522	protein_coding	KIAA1522	57648	InGen	6.16913	5	ENST00000401073.7;ENST00000468130.1;ENST00000373481.7;ENST00000294521.7;ENST00000373480.1	-0.337791	5.05158	-1.76185	0.0855588	0.949854	-4.48898
ENSG00000134684.10	8212	ENSG00000134684.10	ENSG00000134684	protein_coding	YARS	8565	InGen	8.57742	10	ENST00000469100.5;ENST00000373477.8;ENST00000490826.1;ENST00000487404.5;ENST00000478828.1;ENST00000616261.1;ENST00000481895.5;ENST00000466052.1;ENST00000470377.1;ENST00000472692.1	0.0100653	6.05818	0.0835817	0.933796	0.999254	-5.92284
ENSG00000116497.18	9190	ENSG00000116497.18	ENSG00000116497	protein_coding	S100PBP	64766	InGen	3.92311	16	ENST00000530710.5;ENST00000373476.5;ENST00000529027.5;ENST00000531123.5;ENST00000356689.7;ENST00000526230.1;ENST00000373475.10;ENST00000531256.1;ENST00000477248.1;ENST00000482212.1;ENST00000474103.1;ENST00000530552.1;ENST00000525203.5;ENST00000524535.5;ENST00000527692.1;ENST00000475486.1	-0.0282705	5.13692	-0.377716	0.707592	0.989244	-5.8442
ENSG00000160097.18	3199	ENSG00000160097.18	ENSG00000160097	protein_coding	FNDC5	252995	InGen	5.59978	8	ENST00000483143.1;ENST00000481487.1;ENST00000373471.8;ENST00000649537.1;ENST00000497068.1;ENST00000640867.1;ENST00000496770.1;ENST00000465346.1	-0.174926	4.09174	-1.13323	0.263711	0.971715	-5.24258
ENSG00000121905.10	1964	ENSG00000121905.10	ENSG00000121905	protein_coding	HPCA	3208	InGen	61.2899	5	ENST00000470166.5;ENST00000480118.5;ENST00000459874.5;ENST00000373467.4;ENST00000470896.1	0.0848176	6.74144	0.311058	0.757335	0.990966	-5.87602
ENSG00000121900.19	1417	ENSG00000121900.19	ENSG00000121900	protein_coding	TMEM54	113452	InGen	8.44145	6	ENST00000482771.1;ENST00000329151.5;ENST00000373463.8;ENST00000474144.5;ENST00000475208.5;ENST00000463914.1	0.107691	3.54168	0.75859	0.452442	0.97703	-5.5065
ENSG00000116514.16	2610	ENSG00000116514.16	ENSG00000116514	protein_coding	RNF19B	127544	InGen	9.74554	3	ENST00000373456.11;ENST00000356990.9;ENST00000235150.4	0.189975	4.64636	2.11185	0.0408452	0.870913	-3.88838
ENSG00000004455.17	9625	ENSG00000004455.17	ENSG00000004455	protein_coding	AK2	204	InGen	4.82903	18	ENST00000629371.2;ENST00000373449.7;ENST00000672715.1;ENST00000354858.11;ENST00000672308.1;ENST00000548033.5;ENST00000482191.1;ENST00000491241.1;ENST00000467905.5;ENST00000480134.5;ENST00000550338.5;ENST00000469238.1;ENST00000466029.1;ENST00000673291.1;ENST00000487289.1;ENST00000548559.1;ENST00000551979.1;ENST00000626911.1	0.0466198	5.50673	0.557836	0.579993	0.985379	-5.77464
ENSG00000276645.1	345	ENSG00000276645.1	ENSG00000276645	misc_RNA	Metazoa_SRP	NA	InGen	0.607423	1	ENST00000610352.1	0.532202	-2.59511	1.36381	0.180078	0.961731	-4.49678
ENSG00000142920.17	9581	ENSG00000142920.17	ENSG00000142920	protein_coding	AZIN2	113451	InGen	3.61349	21	ENST00000478635.5;ENST00000481886.5;ENST00000475935.5;ENST00000294517.11;ENST00000462920.5;ENST00000471119.5;ENST00000495135.5;ENST00000477570.5;ENST00000483027.5;ENST00000492420.5;ENST00000373443.7;ENST00000497710.5;ENST00000473089.5;ENST00000652171.1;ENST00000484656.5;ENST00000373440.6;ENST00000652381.1;ENST00000373441.1;ENST00000478204.5;ENST00000497280.1;ENST00000492521.1	0.15756	5.08022	1.68156	0.100267	0.958676	-4.61193
ENSG00000278997.1	1360	ENSG00000278997.1	ENSG00000278997	TEC	AL662907.1	NA	InGen	0.917824	1	ENST00000622988.1	0.160606	0.168258	0.753231	0.45562	0.97703	-5.09693
ENSG00000116525.14	3976	ENSG00000116525.14	ENSG00000116525	protein_coding	TRIM62	55223	InGen	3.48581	4	ENST00000291416.10;ENST00000543586.1;ENST00000485148.1;ENST00000486583.1	0.24144	3.70821	1.55084	0.128635	0.958676	-4.70719
ENSG00000279179.1	3448	ENSG00000279179.1	ENSG00000279179	TEC	AL662907.2	NA	InGen	0.340106	1	ENST00000624339.1	-0.286554	0.0345069	-1.3023	0.200091	0.970703	-4.66138
ENSG00000160094.15	3384	ENSG00000160094.15	ENSG00000160094	protein_coding	ZNF362	149076	InGen	7.64572	5	ENST00000539719.6;ENST00000483388.5;ENST00000490959.2;ENST00000373428.5;ENST00000477934.1	-0.0374768	4.6626	-0.442447	0.660494	0.989143	-5.79269
ENSG00000270115.1	469	ENSG00000270115.1	ENSG00000270115	lncRNA	AL513327.3	NA	InGen	2.22812	1	ENST00000602618.1	-0.0147658	-0.149005	-0.0581891	0.953881	0.999562	-5.27831
ENSG00000134686.18	4975	ENSG00000134686.18	ENSG00000134686	protein_coding	PHC2	1912	InGen	11.4861	12	ENST00000431992.5;ENST00000485928.5;ENST00000373418.7;ENST00000373422.7;ENST00000257118.5;ENST00000467894.5;ENST00000486897.5;ENST00000493483.5;ENST00000473158.1;ENST00000459964.1;ENST00000468406.5;ENST00000484692.1	-0.156781	5.77701	-1.62094	0.112707	0.958676	-4.7148
ENSG00000284154.1	100	ENSG00000284154.1	ENSG00000284154	miRNA	MIR3605	NA	InGen	2.26853	1	ENST00000583214.3	0.0616299	-2.37838	0.200745	0.841892	0.998639	-5.04536
ENSG00000222112.1	299	ENSG00000222112.1	ENSG00000222112	misc_RNA	RN7SKP16	NA	InGen	3.26503	1	ENST00000410180.1	-0.139783	-0.159974	-0.820886	0.416465	0.97703	-5.02337
ENSG00000121903.14	5308	ENSG00000121903.14	ENSG00000121903	protein_coding	ZSCAN20	7579	InGen	1.75067	3	ENST00000361328.7;ENST00000373413.2;ENST00000480917.1	0.201611	3.18896	1.82356	0.0755229	0.93379	-4.2632
ENSG00000121904.17	18157	ENSG00000121904.17	ENSG00000121904	protein_coding	CSMD2	114784	InGen	4.25235	10	ENST00000373381.8;ENST00000373388.6;ENST00000619121.4;ENST00000241312.8;ENST00000465819.1;ENST00000373380.5;ENST00000489419.1;ENST00000373377.1;ENST00000338325.1;ENST00000471438.2	-0.0789111	6.1293	-0.470247	0.640673	0.988485	-5.8199
ENSG00000142698.15	3339	ENSG00000142698.15	ENSG00000142698	protein_coding	C1orf94	84970	InGen	0.20469	2	ENST00000373374.7;ENST00000488417.2	-0.259732	-0.777087	-0.897739	0.374573	0.972406	-4.91743
ENSG00000287703.1	1426	ENSG00000287703.1	ENSG00000287703	lncRNA	AC099565.1	NA	InGen	0.247363	1	ENST00000666642.1	-0.182472	-2.18567	-0.363353	0.71821	0.989436	-5.03204
ENSG00000163866.9	10337	ENSG00000163866.9	ENSG00000163866	protein_coding	SMIM12	113444	InGen	3.39195	6	ENST00000426886.1;ENST00000521580.3;ENST00000446026.1;ENST00000456842.1;ENST00000423898.1;ENST00000417239.1	-0.00858667	5.10559	-0.119684	0.905319	0.999254	-5.90417
ENSG00000189280.3	1355	ENSG00000189280.3	ENSG00000189280	protein_coding	GJB5	2709	InGen	0.263794	1	ENST00000338513.1	0.636006	-1.94947	1.52007	0.136179	0.958676	-4.37389
ENSG00000255811.1	560	ENSG00000255811.1	ENSG00000255811	lncRNA	AL121988.1	NA	InGen	0.558748	1	ENST00000542839.1	-0.949596	-2.24745	-2.4024	0.0209062	0.818712	-3.41969
ENSG00000187513.9	1716	ENSG00000187513.9	ENSG00000187513	protein_coding	GJA4	2701	InGen	1.18291	2	ENST00000450137.1;ENST00000342280.5	-0.130573	0.522908	-0.442191	0.660677	0.989143	-5.29094
ENSG00000116544.12	4042	ENSG00000116544.12	ENSG00000116544	protein_coding	DLGAP3	58512	InGen	24.4573	3	ENST00000235180.4;ENST00000373347.6;ENST00000495979.1	0.0239852	6.47452	0.0971503	0.923081	0.999254	-5.91946
ENSG00000284773.1	3163	ENSG00000284773.1	ENSG00000284773	protein_coding	AC114490.3	NA	InGen	0.251411	1	ENST00000417456.1	-0.909213	-0.57085	-3.53685	0.00102242	0.486261	-1.37737
ENSG00000241014.2	1887	ENSG00000241014.2	ENSG00000241014	transcribed_unitary_pseudogene	AC114490.1	NA	InGen	0.310804	2	ENST00000311990.4;ENST00000642415.1	-0.181218	-0.891708	-0.798022	0.429461	0.97703	-4.96712
ENSG00000163867.17	9568	ENSG00000163867.17	ENSG00000163867	protein_coding	ZMYM6	9204	InGen	1.70592	9	ENST00000493328.5;ENST00000357182.9;ENST00000466345.1;ENST00000472971.1;ENST00000415531.5;ENST00000317538.9;ENST00000460607.1;ENST00000373333.1;ENST00000471566.1	0.0337756	4.00866	0.478763	0.634653	0.988485	-5.72062
ENSG00000197056.11	5205	ENSG00000197056.11	ENSG00000197056	protein_coding	ZMYM1	79830	InGen	2.36129	11	ENST00000650449.1;ENST00000417119.5;ENST00000611874.4;ENST00000466390.5;ENST00000359858.9;ENST00000488455.5;ENST00000475654.5;ENST00000373329.5;ENST00000373330.1;ENST00000476269.1;ENST00000463393.1	-0.00907842	3.56671	-0.0766078	0.939309	0.999254	-5.77255
ENSG00000116560.11	7419	ENSG00000116560.11	ENSG00000116560	protein_coding	SFPQ	6421	InGen	28.1627	10	ENST00000471991.5;ENST00000468598.5;ENST00000460428.5;ENST00000470472.5;ENST00000466745.5;ENST00000466213.5;ENST00000490668.5;ENST00000485365.1;ENST00000485454.1;ENST00000357214.6	0.184516	7.70523	2.99415	0.00465167	0.665434	-2.08417
ENSG00000146463.12	7905	ENSG00000146463.12	ENSG00000146463	protein_coding	ZMYM4	9202	InGen	14.7869	6	ENST00000314607.11;ENST00000441447.1;ENST00000457946.1;ENST00000482131.1;ENST00000470175.1;ENST00000492456.1	0.0696571	6.86786	0.91922	0.363363	0.972406	-5.52275
ENSG00000201542.1	152	ENSG00000201542.1	ENSG00000201542	snoRNA	SNORA62	NA	InGen	0.850174	1	ENST00000364672.1	-0.237154	-3.21913	-0.537995	0.593492	0.985825	-4.92239
ENSG00000229994.1	886	ENSG00000229994.1	ENSG00000229994	processed_pseudogene	RPL5P4	NA	InGen	1.50563	1	ENST00000434805.1	-0.0126657	0.327702	-0.0739236	0.941431	0.999254	-5.33207
ENSG00000142687.18	9619	ENSG00000142687.18	ENSG00000142687	protein_coding	KIAA0319L	79932	InGen	9.90788	20	ENST00000325722.8;ENST00000373266.8;ENST00000426982.6;ENST00000461312.5;ENST00000485551.5;ENST00000473423.1;ENST00000473844.1;ENST00000474856.1;ENST00000492544.1;ENST00000440579.5;ENST00000467109.1;ENST00000431916.5;ENST00000482929.6;ENST00000478463.6;ENST00000470388.5;ENST00000492888.1;ENST00000469892.5;ENST00000494948.1;ENST00000476329.1;ENST00000473465.1	-0.0973102	6.55469	-1.72182	0.0926485	0.958676	-4.56442
ENSG00000020129.16	4917	ENSG00000020129.16	ENSG00000020129	protein_coding	NCDN	23154	InGen	95.503	6	ENST00000373253.7;ENST00000356090.8;ENST00000373243.7;ENST00000459931.1;ENST00000437806.1;ENST00000423723.1	0.0125393	8.7384	0.0589719	0.953261	0.999562	-5.87586
ENSG00000239636.1	1030	ENSG00000239636.1	ENSG00000239636	lncRNA	AC004865.2	NA	InGen	0.392759	2	ENST00000425881.1;ENST00000444348.1	-0.0740683	-1.52156	-0.238104	0.812988	0.995704	-5.10681
ENSG00000116819.8	2272	ENSG00000116819.8	ENSG00000116819	protein_coding	TFAP2E	339488	InGen	1.94873	2	ENST00000373235.4;ENST00000650429.1	-0.0979048	1.98904	-0.436703	0.664621	0.989143	-5.47449
ENSG00000126067.12	4528	ENSG00000126067.12	ENSG00000126067	protein_coding	PSMB2	5690	InGen	10.8635	3	ENST00000373237.4;ENST00000621781.4;ENST00000630477.1	0.0265766	5.6018	0.283581	0.77816	0.994166	-5.88641
ENSG00000142686.8	3049	ENSG00000142686.8	ENSG00000142686	protein_coding	C1orf216	127703	InGen	34.371	3	ENST00000270815.5;ENST00000503824.1;ENST00000453178.1	0.190727	6.58694	0.902755	0.371936	0.972406	-5.54002
ENSG00000092853.14	9591	ENSG00000092853.14	ENSG00000092853	protein_coding	CLSPN	63967	InGen	0.435098	6	ENST00000251195.9;ENST00000318121.8;ENST00000466308.1;ENST00000373220.7;ENST00000520551.1;ENST00000517467.1	0.208116	1.93518	0.961349	0.342019	0.972406	-5.14864
ENSG00000134698.11	7423	ENSG00000134698.11	ENSG00000134698	protein_coding	AGO4	192670	InGen	5.87241	3	ENST00000373210.4;ENST00000488778.1;ENST00000496257.1	-0.0688093	5.42094	-0.995236	0.325466	0.972406	-5.45522
ENSG00000092847.12	13890	ENSG00000092847.12	ENSG00000092847	protein_coding	AGO1	26523	InGen	9.91247	3	ENST00000373206.5;ENST00000373204.6;ENST00000635259.1	3.6251e-05	7.09966	0.000775038	0.999385	0.999939	-5.91675
ENSG00000271914.1	396	ENSG00000271914.1	ENSG00000271914	lncRNA	AL139286.2	NA	InGen	0.221761	1	ENST00000606838.1	0.180861	-3.546	0.459239	0.648491	0.989143	-4.92651
ENSG00000126070.20	21153	ENSG00000126070.20	ENSG00000126070	protein_coding	AGO3	192669	InGen	4.27868	7	ENST00000324350.9;ENST00000397828.3;ENST00000634486.1;ENST00000373191.9;ENST00000246314.10;ENST00000491443.2;ENST00000471099.1	0.0904883	6.47517	1.3316	0.190355	0.968601	-5.09943
ENSG00000232862.5	1674	ENSG00000232862.5	ENSG00000232862	transcribed_processed_pseudogene	AL138787.1	NA	InGen	0.215253	2	ENST00000446354.2;ENST00000437804.2	-0.0687769	-1.76993	-0.213823	0.831746	0.997501	-5.0926
ENSG00000092850.12	1959	ENSG00000092850.12	ENSG00000092850	protein_coding	TEKT2	27285	InGen	1.28179	3	ENST00000207457.8;ENST00000469024.1;ENST00000473120.1	-0.536152	1.03028	-2.21054	0.0327125	0.86512	-3.53166
ENSG00000116863.11	1651	ENSG00000116863.11	ENSG00000116863	protein_coding	ADPRHL2	54936	InGen	7.70579	1	ENST00000373178.5	0.0624159	3.64049	0.544755	0.588876	0.985537	-5.64637
ENSG00000171812.13	4669	ENSG00000171812.13	ENSG00000171812	protein_coding	COL8A2	1296	InGen	1.03754	3	ENST00000397799.2;ENST00000303143.9;ENST00000481785.1	0.322759	1.48051	0.866627	0.391196	0.973086	-5.17387
ENSG00000054116.12	3527	ENSG00000054116.12	ENSG00000054116	protein_coding	TRAPPC3	27095	InGen	7.86784	10	ENST00000616074.4;ENST00000616395.4;ENST00000617904.4;ENST00000373166.8;ENST00000462715.1;ENST00000373163.5;ENST00000373162.5;ENST00000469757.1;ENST00000373159.1;ENST00000497251.1	0.0586094	4.77298	0.553828	0.582708	0.985382	-5.74957
ENSG00000116871.15	5271	ENSG00000116871.15	ENSG00000116871	protein_coding	MAP7D1	55700	InGen	27.6762	13	ENST00000429533.6;ENST00000316156.8;ENST00000527764.1;ENST00000373150.8;ENST00000373151.6;ENST00000530729.1;ENST00000462118.1;ENST00000474796.1;ENST00000530975.4;ENST00000487131.3;ENST00000373148.5;ENST00000532131.1;ENST00000487114.1	0.0487972	7.15957	0.48057	0.63338	0.988105	-5.80581
ENSG00000054118.15	4720	ENSG00000054118.15	ENSG00000054118	protein_coding	THRAP3	9967	InGen	26.5315	4	ENST00000469141.6;ENST00000648638.1;ENST00000354618.10;ENST00000466743.1	0.0211127	6.96001	0.300183	0.765556	0.992492	-5.87615
ENSG00000214193.11	8142	ENSG00000214193.11	ENSG00000214193	protein_coding	SH3D21	79729	InGen	3.71816	9	ENST00000453908.8;ENST00000505871.7;ENST00000480549.6;ENST00000496636.1;ENST00000508854.2;ENST00000474766.1;ENST00000672976.1;ENST00000373137.2;ENST00000672313.1	-0.200097	4.72655	-1.05472	0.297737	0.971715	-5.369
ENSG00000142694.6	1211	ENSG00000142694.6	ENSG00000142694	protein_coding	EVA1B	55194	InGen	0.697133	2	ENST00000270824.1;ENST00000490466.1	0.367834	-0.38505	1.57253	0.123523	0.958676	-4.35907
ENSG00000196182.10	5590	ENSG00000196182.10	ENSG00000196182	protein_coding	STK40	83931	InGen	4.78749	8	ENST00000359297.6;ENST00000373129.7;ENST00000373130.7;ENST00000373132.3;ENST00000460417.5;ENST00000473733.5;ENST00000482458.1;ENST00000460017.1	0.0632424	4.66464	0.538998	0.592806	0.985825	-5.7472
ENSG00000181817.6	1506	ENSG00000181817.6	ENSG00000181817	protein_coding	LSM10	84967	InGen	5.24853	3	ENST00000476041.1;ENST00000315732.3;ENST00000489912.1	0.166473	2.96511	1.3798	0.175135	0.961731	-4.84709
ENSG00000116885.18	2788	ENSG00000116885.18	ENSG00000116885	protein_coding	OSCP1	127700	InGen	4.70814	12	ENST00000468441.5;ENST00000495222.5;ENST00000235532.9;ENST00000356637.9;ENST00000471369.1;ENST00000433045.6;ENST00000445843.7;ENST00000475160.1;ENST00000525869.1;ENST00000528112.1;ENST00000354267.3;ENST00000524789.1	-0.249347	3.61332	-1.5304	0.133608	0.958676	-4.72608
ENSG00000201448.1	129	ENSG00000201448.1	ENSG00000201448	snoRNA	SNORA63C	NA	InGen	8.95301	1	ENST00000364578.1	-0.0392087	0.0329032	-0.131463	0.896053	0.999254	-5.29065
ENSG00000116898.12	2863	ENSG00000116898.12	ENSG00000116898	protein_coding	MRPS15	64960	InGen	7.19947	4	ENST00000373116.6;ENST00000488606.5;ENST00000477040.1;ENST00000462067.1	0.0210378	4.35845	0.228048	0.820744	0.996448	-5.83852
ENSG00000119535.17	8429	ENSG00000119535.17	ENSG00000119535	protein_coding	CSF3R	1441	InGen	1.37013	15	ENST00000373103.5;ENST00000373104.5;ENST00000373106.5;ENST00000480825.6;ENST00000361632.8;ENST00000464465.6;ENST00000331941.6;ENST00000487540.6;ENST00000484762.1;ENST00000466138.1;ENST00000464365.2;ENST00000469380.1;ENST00000526980.5;ENST00000489551.5;ENST00000533491.1	0.317702	3.28218	1.43196	0.159744	0.958676	-4.8187
ENSG00000284705.1	2694	ENSG00000284705.1	ENSG00000284705	lncRNA	AL596257.1	NA	InGen	0.239325	1	ENST00000641463.1	-0.370257	-1.34081	-0.884518	0.38158	0.972406	-4.90268
ENSG00000163873.10	10497	ENSG00000163873.10	ENSG00000163873	protein_coding	GRIK3	2899	InGen	7.70239	4	ENST00000373091.8;ENST00000373093.4;ENST00000462621.1;ENST00000479620.1	-0.461997	6.11587	-2.5119	0.0160443	0.787363	-3.13953
ENSG00000284650.1	1039	ENSG00000284650.1	ENSG00000284650	lncRNA	AL031430.1	NA	InGen	0.315789	1	ENST00000642067.1	-0.00989434	-1.75737	-0.0291547	0.976883	0.999939	-5.10288
ENSG00000223944.2	3153	ENSG00000223944.2	ENSG00000223944	lncRNA	AL353604.1	NA	InGen	0.720361	3	ENST00000657513.1;ENST00000655056.1;ENST00000413901.1	-0.279014	0.992183	-1.30922	0.197759	0.969296	-4.73067
ENSG00000252368.1	110	ENSG00000252368.1	ENSG00000252368	rRNA_pseudogene	RNA5SP43	NA	InGen	0.61646	1	ENST00000516559.1	-0.140253	-3.99179	-0.378944	0.706687	0.989244	-4.92382
ENSG00000233621.2	3019	ENSG00000233621.2	ENSG00000233621	lncRNA	LINC01137	NA	InGen	0.393002	2	ENST00000668045.1;ENST00000424989.1	-0.101935	0.14407	-0.547261	0.58717	0.985537	-5.19963
ENSG00000163874.11	3091	ENSG00000163874.11	ENSG00000163874	protein_coding	ZC3H12A	80149	InGen	0.392317	4	ENST00000640233.1;ENST00000373087.7;ENST00000472312.1;ENST00000471012.1	-0.118804	-0.00858003	-0.430173	0.669325	0.989143	-5.22535
ENSG00000163875.15	3487	ENSG00000163875.15	ENSG00000163875	protein_coding	MEAF6	64769	InGen	15.353	9	ENST00000373075.6;ENST00000296214.9;ENST00000373074.5;ENST00000475828.5;ENST00000487788.5;ENST00000373073.8;ENST00000487792.5;ENST00000448519.2;ENST00000485039.1	0.0827091	5.70295	0.664863	0.509865	0.982588	-5.7166
ENSG00000263675.1	60	ENSG00000263675.1	ENSG00000263675	miRNA	MIR5581	NA	InGen	4.93548	1	ENST00000580821.1	0.30089	-1.9765	0.876702	0.385763	0.973086	-4.84316
ENSG00000163877.11	5718	ENSG00000163877.11	ENSG00000163877	protein_coding	SNIP1	79753	InGen	2.59182	4	ENST00000296215.8;ENST00000638725.1;ENST00000468040.2;ENST00000493916.1	0.0442135	3.87057	0.521066	0.605127	0.987323	-5.68476
ENSG00000237749.4	253	ENSG00000237749.4	ENSG00000237749	processed_pseudogene	AL034379.1	NA	InGen	0.669601	1	ENST00000423216.2	0.0300482	-3.29243	0.0635456	0.949641	0.999562	-5.0049
ENSG00000163879.11	4456	ENSG00000163879.11	ENSG00000163879	protein_coding	DNALI1	7802	InGen	2.7709	6	ENST00000296218.8;ENST00000652629.1;ENST00000490312.1;ENST00000466723.1;ENST00000497858.1;ENST00000467277.1	-0.281395	3.41783	-1.42289	0.162341	0.958676	-4.847
ENSG00000134697.13	5747	ENSG00000134697.13	ENSG00000134697	protein_coding	GNL2	29889	InGen	2.9238	9	ENST00000490029.1;ENST00000373062.8;ENST00000462812.5;ENST00000479255.1;ENST00000538069.2;ENST00000469191.1;ENST00000489146.1;ENST00000463351.1;ENST00000488496.1	0.132037	4.05851	1.57153	0.123755	0.958676	-4.71023
ENSG00000116922.14	4434	ENSG00000116922.14	ENSG00000116922	protein_coding	C1orf109	54955	InGen	2.46661	14	ENST00000358011.8;ENST00000494120.1;ENST00000609516.1;ENST00000464178.1;ENST00000464085.5;ENST00000491981.5;ENST00000461359.5;ENST00000477060.1;ENST00000486637.1;ENST00000491797.1;ENST00000488137.5;ENST00000472584.1;ENST00000619962.1;ENST00000498448.1	0.147983	3.42424	1.36744	0.178945	0.961731	-4.912
ENSG00000134690.11	2406	ENSG00000134690.11	ENSG00000134690	protein_coding	CDCA8	55143	InGen	0.248658	2	ENST00000327331.2;ENST00000373055.6	0.379061	-0.8624	1.28807	0.204953	0.971715	-4.61539
ENSG00000183317.17	8152	ENSG00000183317.17	ENSG00000183317	protein_coding	EPHA10	284656	InGen	4.08661	11	ENST00000432874.7;ENST00000534097.5;ENST00000437645.5;ENST00000444950.1;ENST00000446149.6;ENST00000427468.6;ENST00000373048.9;ENST00000453577.1;ENST00000540011.2;ENST00000525749.1;ENST00000319637.6	-0.0949842	4.909	-0.443317	0.659869	0.989143	-5.80755
ENSG00000200421.1	100	ENSG00000200421.1	ENSG00000200421	misc_RNA	Y_RNA	NA	InGen	0.611457	1	ENST00000363551.1	-0.263171	-4.1111	-0.64685	0.521339	0.982588	-4.84687
ENSG00000185090.14	3018	ENSG00000185090.14	ENSG00000185090	protein_coding	MANEAL	149175	InGen	7.20627	5	ENST00000373045.10;ENST00000397631.7;ENST00000532512.1;ENST00000525897.1;ENST00000329006.5	0.0026567	4.36894	0.0167428	0.986723	0.999939	-5.86284
ENSG00000196449.4	1848	ENSG00000196449.4	ENSG00000196449	protein_coding	YRDC	79693	InGen	2.97528	1	ENST00000373044.3	0.00114763	2.432	0.00795783	0.993689	0.999939	-5.61714
ENSG00000197982.14	2231	ENSG00000197982.14	ENSG00000197982	protein_coding	C1orf122	127687	InGen	9.91915	4	ENST00000373043.1;ENST00000419397.3;ENST00000468084.1;ENST00000373042.5	0.0369915	4.45615	0.308691	0.759122	0.990966	-5.82652
ENSG00000188786.10	7989	ENSG00000188786.10	ENSG00000188786	protein_coding	MTF1	4520	InGen	3.55152	2	ENST00000373036.5;ENST00000468190.1	0.105783	4.8105	1.53634	0.132145	0.958676	-4.80996
ENSG00000230955.1	481	ENSG00000230955.1	ENSG00000230955	lncRNA	AL929472.2	NA	InGen	0.303626	1	ENST00000419993.1	-0.405108	-3.2506	-0.917829	0.364083	0.972406	-4.76692
ENSG00000204084.13	8930	ENSG00000204084.13	ENSG00000204084	protein_coding	INPP5B	3633	InGen	3.73388	11	ENST00000373027.5;ENST00000458109.6;ENST00000373024.8;ENST00000373023.6;ENST00000373026.5;ENST00000487328.1;ENST00000470364.5;ENST00000474758.1;ENST00000467066.1;ENST00000373021.1;ENST00000491406.2	-0.0353344	5.01384	-0.440579	0.661835	0.989143	-5.81462
ENSG00000183431.12	3894	ENSG00000183431.12	ENSG00000183431	protein_coding	SF3A3	10946	InGen	9.82686	8	ENST00000373019.5;ENST00000487062.1;ENST00000460925.1;ENST00000489537.5;ENST00000461869.5;ENST00000470585.5;ENST00000488934.1;ENST00000462258.1	0.0347688	5.25372	0.388635	0.699559	0.989244	-5.84495
ENSG00000212541.1	108	ENSG00000212541.1	ENSG00000212541	snRNA	RNU6-510P	NA	InGen	0.676289	1	ENST00000391239.1	-0.79532	-4.23195	-1.80955	0.0777097	0.935674	-4.14474
ENSG00000183386.10	2004	ENSG00000183386.10	ENSG00000183386	protein_coding	FHL3	2275	InGen	1.90876	5	ENST00000485803.5;ENST00000373016.4;ENST00000475084.5;ENST00000477194.5;ENST00000483132.1	-0.0677022	1.90612	-0.595347	0.554888	0.985054	-5.39227
ENSG00000183520.12	3381	ENSG00000183520.12	ENSG00000183520	protein_coding	UTP11	51118	InGen	5.04549	4	ENST00000483182.5;ENST00000486563.1;ENST00000373014.5;ENST00000488453.1	0.0896891	4.08365	0.93425	0.355651	0.972406	-5.43044
ENSG00000185668.8	2965	ENSG00000185668.8	ENSG00000185668	protein_coding	POU3F1	5453	InGen	0.875687	1	ENST00000373012.5	0.2399	1.01854	0.780942	0.439328	0.97703	-5.1823
ENSG00000224592.5	684	ENSG00000224592.5	ENSG00000224592	lncRNA	MIR3659HG	NA	InGen	0.971917	2	ENST00000432922.5;ENST00000428151.1	0.176145	-0.801107	0.618669	0.539561	0.9844	-5.06942
ENSG00000265596.1	99	ENSG00000265596.1	ENSG00000265596	miRNA	MIR3659	NA	InGen	0.455942	1	ENST00000582606.1	-0.245012	-4.52467	-0.616921	0.540702	0.984522	-4.84203
ENSG00000275350.1	585	ENSG00000275350.1	ENSG00000275350	processed_pseudogene	AL513479.1	NA	InGen	0.200655	1	ENST00000611376.1	0.132572	-3.45997	0.271838	0.787113	0.99418	-4.96967
ENSG00000116954.8	5116	ENSG00000116954.8	ENSG00000116954	protein_coding	RRAGC	64121	InGen	2.15685	4	ENST00000373001.4;ENST00000474456.1;ENST00000493015.1;ENST00000496778.1	0.177357	3.41865	1.50074	0.141095	0.958676	-4.74391
ENSG00000228436.3	2004	ENSG00000228436.3	ENSG00000228436	lncRNA	AL139260.1	NA	InGen	2.20747	5	ENST00000663032.1;ENST00000667635.1;ENST00000433671.2;ENST00000456813.1;ENST00000443161.1	0.0543413	2.09345	0.468453	0.641945	0.988485	-5.47603
ENSG00000214114.9	2773	ENSG00000214114.9	ENSG00000214114	protein_coding	MYCBP	26292	InGen	0.652379	4	ENST00000397572.5;ENST00000494695.4;ENST00000495043.5;ENST00000465771.3	0.116447	0.486845	0.37077	0.71272	0.989244	-5.30062
ENSG00000158315.11	2826	ENSG00000158315.11	ENSG00000158315	protein_coding	RHBDL2	54933	InGen	1.75878	3	ENST00000372990.6;ENST00000289248.6;ENST00000540558.1	0.0714524	2.04791	0.238874	0.812395	0.995704	-5.54465
ENSG00000199963.1	108	ENSG00000199963.1	ENSG00000199963	snRNA	RNU6-605P	NA	InGen	0.988849	1	ENST00000363093.1	-0.260101	-3.33354	-0.739601	0.463761	0.978613	-4.84535
ENSG00000174574.16	2688	ENSG00000174574.16	ENSG00000174574	protein_coding	AKIRIN1	79647	InGen	24.6786	4	ENST00000432648.8;ENST00000446189.6;ENST00000372984.8;ENST00000531822.1	0.092771	6.03395	0.937829	0.353831	0.972406	-5.51336
ENSG00000168653.11	548	ENSG00000168653.11	ENSG00000168653	protein_coding	NDUFS5	4725	InGen	158.502	2	ENST00000372967.3;ENST00000372969.8	-0.036418	6.41145	-0.286216	0.776156	0.994166	-5.88728
ENSG00000127603.27	40896	ENSG00000127603.27	ENSG00000127603	protein_coding	MACF1	23499	InGen	34.7893	36	ENST00000484793.5;ENST00000602421.5;ENST00000567887.5;ENST00000372915.7;ENST00000361689.6;ENST00000524432.5;ENST00000467673.5;ENST00000672812.1;ENST00000564288.5;ENST00000494012.1;ENST00000480624.5;ENST00000469366.1;ENST00000671089.1;ENST00000496804.5;ENST00000530262.5;ENST00000485063.1;ENST00000472385.1;ENST00000484393.1;ENST00000476350.1;ENST00000372925.6;ENST00000528611.1;ENST00000289893.8;ENS…	0.0350381	10.4165	0.401302	0.690284	0.989244	-5.74444
ENSG00000270040.1	446	ENSG00000270040.1	ENSG00000270040	lncRNA	AL356055.1	NA	InGen	0.782705	1	ENST00000602528.1	0.357537	-1.61279	1.48892	0.144171	0.958676	-4.4066
ENSG00000183682.8	5636	ENSG00000183682.8	ENSG00000183682	protein_coding	BMP8A	353500	InGen	1.91652	1	ENST00000331593.6	0.112624	3.35365	0.668642	0.507475	0.982588	-5.54133
ENSG00000237624.1	1535	ENSG00000237624.1	ENSG00000237624	unprocessed_pseudogene	OXCT2P1	NA	InGen	0.353167	1	ENST00000447263.1	-0.0372984	-1.14745	-0.122836	0.902838	0.999254	-5.15552
ENSG00000243970.3	5416	ENSG00000243970.3	ENSG00000243970	transcribed_unprocessed_pseudogene	PPIEL	NA	InGen	2.74635	15	ENST00000649325.1;ENST00000458207.5;ENST00000648902.1;ENST00000649920.1;ENST00000647627.1;ENST00000331856.7;ENST00000450157.6;ENST00000417869.6;ENST00000645296.1;ENST00000642822.1;ENST00000643783.1;ENST00000431553.6;ENST00000644305.1;ENST00000644158.1;ENST00000427240.2	0.0395563	3.79308	0.28673	0.775764	0.994166	-5.76484
ENSG00000090621.14	6782	ENSG00000090621.14	ENSG00000090621	protein_coding	PABPC4	8761	InGen	7.03301	25	ENST00000482028.5;ENST00000492468.5;ENST00000437136.5;ENST00000468476.1;ENST00000372862.7;ENST00000372857.7;ENST00000372856.7;ENST00000372858.8;ENST00000530186.1;ENST00000421687.6;ENST00000484555.1;ENST00000525045.5;ENST00000527718.1;ENST00000477556.1;ENST00000461578.1;ENST00000483770.1;ENST00000525669.5;ENST00000470443.5;ENST00000513632.2;ENST00000525751.5;ENST00000474378.1;ENST00000529216.1;ENS…	0.0551621	5.55726	0.745777	0.460062	0.978415	-5.66124
ENSG00000201457.1	135	ENSG00000201457.1	ENSG00000201457	snoRNA	SNORA55	NA	InGen	2.65561	1	ENST00000364587.1	-0.332063	-1.57732	-1.2657	0.212773	0.971715	-4.60053
ENSG00000163909.8	4077	ENSG00000163909.8	ENSG00000163909	protein_coding	HEYL	26508	InGen	1.73912	1	ENST00000372852.4	0.250324	2.57861	1.02351	0.312073	0.971715	-5.17856
ENSG00000116981.3	1107	ENSG00000116981.3	ENSG00000116981	protein_coding	NT5C1A	84618	InGen	3.08623	1	ENST00000235628.1	0.154144	1.69142	0.875879	0.386205	0.973086	-5.18755
ENSG00000116983.13	4758	ENSG00000116983.13	ENSG00000116983	protein_coding	HPCAL4	51440	InGen	97.5746	3	ENST00000372844.8;ENST00000612703.3;ENST00000617690.2	-0.111595	8.737	-0.528735	0.599844	0.987282	-5.74583
ENSG00000084072.16	8071	ENSG00000084072.16	ENSG00000084072	protein_coding	PPIE	10450	InGen	2.58384	15	ENST00000470018.5;ENST00000485507.5;ENST00000324379.9;ENST00000356511.6;ENST00000456578.6;ENST00000495526.5;ENST00000482751.5;ENST00000497370.5;ENST00000470213.5;ENST00000372835.9;ENST00000372830.5;ENST00000474804.5;ENST00000475350.5;ENST00000480169.1;ENST00000467741.2	0.0564057	4.37805	0.644001	0.523166	0.982588	-5.6695
ENSG00000225333.6	568	ENSG00000225333.6	ENSG00000225333	processed_pseudogene	AL035404.1	NA	InGen	0.636966	1	ENST00000497982.2	-0.151326	-1.62917	-0.627621	0.533737	0.9844	-4.98636
ENSG00000116985.12	4826	ENSG00000116985.12	ENSG00000116985	protein_coding	BMP8B	656	InGen	1.15558	1	ENST00000372827.8	0.0524766	2.40136	0.325694	0.746314	0.990442	-5.5675
ENSG00000198754.5	1826	ENSG00000198754.5	ENSG00000198754	protein_coding	OXCT2	64064	InGen	0.565339	1	ENST00000327582.5	-0.072118	-0.0685584	-0.346514	0.730731	0.990119	-5.23889
ENSG00000043514.17	6533	ENSG00000043514.17	ENSG00000043514	protein_coding	TRIT1	54802	InGen	3.49544	16	ENST00000648678.1;ENST00000316891.10;ENST00000537440.5;ENST00000441669.6;ENST00000462797.5;ENST00000372818.5;ENST00000495175.6;ENST00000491865.5;ENST00000541099.5;ENST00000465417.5;ENST00000492612.6;ENST00000467774.1;ENST00000489945.5;ENST00000486825.6;ENST00000469476.2;ENST00000462243.2	-0.191645	4.47239	-2.73258	0.00923377	0.76575	-2.65435
ENSG00000202222.1	113	ENSG00000202222.1	ENSG00000202222	misc_RNA	Y_RNA	NA	InGen	4.63562	1	ENST00000365352.1	-0.0208048	-1.20598	-0.0689918	0.945332	0.999425	-5.15659
ENSG00000116990.11	5063	ENSG00000116990.11	ENSG00000116990	protein_coding	MYCL	4610	InGen	0.429285	4	ENST00000397332.2;ENST00000372816.3;ENST00000372815.1;ENST00000450953.3	-0.0906377	1.05369	-0.717106	0.477379	0.979547	-5.21837
ENSG00000168389.17	4007	ENSG00000168389.17	ENSG00000168389	protein_coding	MFSD2A	84879	InGen	3.11197	10	ENST00000420632.6;ENST00000372811.9;ENST00000434861.5;ENST00000372809.5;ENST00000483824.5;ENST00000469745.5;ENST00000480630.5;ENST00000491515.5;ENST00000459917.1;ENST00000481612.1	0.313756	3.5528	1.79204	0.0805179	0.939876	-4.34373
ENSG00000228477.1	725	ENSG00000228477.1	ENSG00000228477	processed_pseudogene	AL663070.1	NA	InGen	0.837289	1	ENST00000438210.1	0.0173313	-1.00136	0.0542902	0.956968	0.999562	-5.18076
ENSG00000131236.17	3814	ENSG00000131236.17	ENSG00000131236	protein_coding	CAP1	10487	InGen	34.3564	19	ENST00000372797.7;ENST00000372802.5;ENST00000449311.5;ENST00000421589.5;ENST00000414893.5;ENST00000372792.7;ENST00000414281.5;ENST00000420216.5;ENST00000372798.5;ENST00000340450.7;ENST00000372805.7;ENST00000435719.5;ENST00000427843.5;ENST00000417287.5;ENST00000424977.1;ENST00000446031.1;ENST00000479759.5;ENST00000461993.1;ENST00000494114.1	0.181039	6.99384	1.37141	0.177716	0.961731	-5.04505
ENSG00000131238.17	5088	ENSG00000131238.17	ENSG00000131238	protein_coding	PPT1	5538	InGen	18.2366	19	ENST00000642050.1;ENST00000641471.1;ENST00000530076.6;ENST00000641083.1;ENST00000433473.8;ENST00000530704.6;ENST00000641319.1;ENST00000439754.6;ENST00000641236.1;ENST00000641691.1;ENST00000449045.7;ENST00000529905.5;ENST00000641381.1;ENST00000372775.2;ENST00000641924.1;ENST00000527311.7;ENST00000372779.9;ENST00000526547.2;ENST00000641548.1	0.0754358	6.49624	0.538672	0.593029	0.985825	-5.78772
ENSG00000117000.9	6232	ENSG00000117000.9	ENSG00000117000	protein_coding	RLF	6018	InGen	12.6295	1	ENST00000372771.5	-0.0433172	6.26909	-0.629747	0.532358	0.983823	-5.73886
ENSG00000207508.1	107	ENSG00000207508.1	ENSG00000207508	snRNA	RNU6-1237P	NA	InGen	1.53388	1	ENST00000384777.1	0.618838	-2.891	1.62603	0.111616	0.958676	-4.27855
ENSG00000259943.1	1541	ENSG00000259943.1	ENSG00000259943	lncRNA	AL050341.2	NA	InGen	6.3	1	ENST00000567508.1	-0.071567	3.2208	-0.460042	0.64792	0.989143	-5.63133
ENSG00000084073.9	3439	ENSG00000084073.9	ENSG00000084073	protein_coding	ZMPSTE24	10269	InGen	10.1561	4	ENST00000479131.5;ENST00000372759.4;ENST00000472583.1;ENST00000474142.1	0.149414	5.09068	1.13917	0.261252	0.971715	-5.30452
ENSG00000049089.15	4215	ENSG00000049089.15	ENSG00000049089	protein_coding	COL9A2	1298	InGen	10.1804	12	ENST00000372748.8;ENST00000482722.5;ENST00000466267.1;ENST00000427563.1;ENST00000488463.6;ENST00000417105.6;ENST00000496215.5;ENST00000372736.3;ENST00000461118.6;ENST00000642679.1;ENST00000490132.1;ENST00000495948.1	0.146967	5.23082	0.600396	0.551551	0.985054	-5.74226
ENSG00000084070.12	3601	ENSG00000084070.12	ENSG00000084070	protein_coding	SMAP2	64744	InGen	29.2803	6	ENST00000435168.6;ENST00000372718.8;ENST00000372708.5;ENST00000614549.4;ENST00000539317.2;ENST00000487871.1	0.0688878	6.65706	0.515849	0.608734	0.987323	-5.79698
ENSG00000187801.15	2566	ENSG00000187801.15	ENSG00000187801	protein_coding	ZFP69B	65243	InGen	4.81266	4	ENST00000469416.1;ENST00000484445.5;ENST00000411995.6;ENST00000361584.5	0.0438376	3.53415	0.306476	0.760795	0.991057	-5.72681
ENSG00000260920.2	2449	ENSG00000260920.2	ENSG00000260920	lncRNA	AL031985.3	NA	InGen	2.69984	1	ENST00000565390.2	-0.0319291	2.62369	-0.196953	0.844839	0.999054	-5.62738
ENSG00000279667.1	1005	ENSG00000279667.1	ENSG00000279667	TEC	AL603839.4	NA	InGen	0.383462	1	ENST00000624658.1	-0.414716	-1.72155	-1.26631	0.21256	0.971715	-4.59602
ENSG00000187815.10	3173	ENSG00000187815.10	ENSG00000187815	protein_coding	ZFP69	339559	InGen	1.37459	3	ENST00000372706.6;ENST00000372705.3;ENST00000482712.1	0.119665	2.092	1.09379	0.28044	0.971715	-5.05394
ENSG00000238287.1	605	ENSG00000238287.1	ENSG00000238287	lncRNA	AL603839.3	NA	InGen	1.49037	1	ENST00000450713.1	-0.0885857	-0.262063	-0.380962	0.705201	0.989244	-5.20802
ENSG00000164002.11	3092	ENSG00000164002.11	ENSG00000164002	protein_coding	EXO5	64789	InGen	2.29443	10	ENST00000358527.6;ENST00000372703.1;ENST00000420209.1;ENST00000296380.8;ENST00000432259.5;ENST00000418186.1;ENST00000415550.5;ENST00000443729.5;ENST00000419161.1;ENST00000471429.1	-0.00210228	2.81721	-0.0201402	0.984029	0.999939	-5.67193
ENSG00000117010.17	3101	ENSG00000117010.17	ENSG00000117010	protein_coding	ZNF684	127396	InGen	1.6803	7	ENST00000648542.1;ENST00000372699.8;ENST00000465152.1;ENST00000372696.3;ENST00000372697.7;ENST00000493756.1;ENST00000472043.1	-0.0161721	2.36332	-0.138354	0.890639	0.999254	-5.59991
ENSG00000286838.1	720	ENSG00000286838.1	ENSG00000286838	lncRNA	AL356379.2	NA	InGen	0.357781	1	ENST00000666986.1	-0.685154	-2.76209	-2.51076	0.0160891	0.787363	-3.29101
ENSG00000236505.1	126	ENSG00000236505.1	ENSG00000236505	unprocessed_pseudogene	AL356379.1	NA	InGen	1.04856	1	ENST00000414105.1	-0.0769854	-3.07595	-0.205787	0.837977	0.998216	-5.00293
ENSG00000117016.10	7259	ENSG00000117016.10	ENSG00000117016	protein_coding	RIMS3	9783	InGen	46.941	2	ENST00000372684.8;ENST00000372683.1	-0.190509	8.20982	-0.90643	0.370011	0.972406	-5.50644
ENSG00000237899.1	471	ENSG00000237899.1	ENSG00000237899	lncRNA	AL031289.1	NA	InGen	0.246872	1	ENST00000440100.1	-0.146494	-3.24885	-0.361022	0.719939	0.989588	-4.96606
ENSG00000272145.1	1687	ENSG00000272145.1	ENSG00000272145	lncRNA	NFYC-AS1	NA	InGen	1.68525	1	ENST00000606277.1	0.076876	1.44872	0.505785	0.615719	0.987323	-5.37397
ENSG00000066136.20	5990	ENSG00000066136.20	ENSG00000066136	protein_coding	NFYC	4802	InGen	4.05591	24	ENST00000467203.5;ENST00000424419.6;ENST00000427410.6;ENST00000447388.7;ENST00000425457.6;ENST00000453631.5;ENST00000456393.6;ENST00000372654.5;ENST00000534399.5;ENST00000372653.5;ENST00000372669.8;ENST00000372652.5;ENST00000372651.5;ENST00000531464.5;ENST00000440226.7;ENST00000525290.5;ENST00000530965.5;ENST00000416859.6;ENST00000308733.9;ENST00000414185.1;ENST00000525349.1;ENST00000483091.1;ENS…	-0.0226322	4.58745	-0.32941	0.743525	0.990442	-5.82979
ENSG00000198974.3	92	ENSG00000198974.3	ENSG00000198974	miRNA	MIR30E	NA	InGen	1.3221	1	ENST00000362104.3	0.308027	-3.05584	0.951176	0.347095	0.972406	-4.75444
ENSG00000207962.1	89	ENSG00000207962.1	ENSG00000207962	miRNA	MIR30C1	NA	InGen	1.40267	1	ENST00000385227.1	-0.134815	-3.17009	-0.347531	0.729972	0.990119	-4.97199
ENSG00000117013.17	4408	ENSG00000117013.17	ENSG00000117013	protein_coding	KCNQ4	9132	InGen	1.18147	4	ENST00000347132.10;ENST00000509682.6;ENST00000443478.3;ENST00000506017.1	-0.385305	2.16586	-1.96021	0.0567989	0.905783	-3.9747
ENSG00000179862.7	1310	ENSG00000179862.7	ENSG00000179862	protein_coding	CITED4	163732	InGen	1.57548	1	ENST00000372638.4	-0.138977	0.92778	-0.764145	0.449162	0.97703	-5.17589
ENSG00000171793.16	11164	ENSG00000171793.16	ENSG00000171793	protein_coding	CTPS1	1503	InGen	1.77876	18	ENST00000480420.6;ENST00000650070.2;ENST00000648914.1;ENST00000649864.1;ENST00000648020.1;ENST00000649124.1;ENST00000498694.2;ENST00000648801.1;ENST00000463285.6;ENST00000470271.5;ENST00000475060.1;ENST00000479480.6;ENST00000372616.1;ENST00000650634.1;ENST00000649215.1;ENST00000486889.2;ENST00000463423.6;ENST00000464283.5	0.0470081	4.27795	0.511008	0.61209	0.987323	-5.73212
ENSG00000281207.1	4800	ENSG00000281207.1	ENSG00000281207	lncRNA	SLFNL1-AS1	NA	InGen	0.356555	1	ENST00000626479.1	-0.154237	0.625984	-0.790896	0.433562	0.97703	-5.12444
ENSG00000171790.15	4310	ENSG00000171790.15	ENSG00000171790	protein_coding	SLFNL1	200172	InGen	0.29377	5	ENST00000302946.12;ENST00000372613.6;ENST00000439569.2;ENST00000372611.5;ENST00000359345.5	0.169017	0.131781	0.695809	0.490479	0.982588	-5.12261
ENSG00000010803.16	4447	ENSG00000010803.16	ENSG00000010803	protein_coding	SCMH1	22955	InGen	9.16708	17	ENST00000397174.6;ENST00000402904.6;ENST00000361191.9;ENST00000361705.7;ENST00000397171.6;ENST00000326197.11;ENST00000372595.5;ENST00000337495.9;ENST00000372596.5;ENST00000372597.5;ENST00000472037.5;ENST00000456518.3;ENST00000460215.5;ENST00000498793.5;ENST00000489421.1;ENST00000482530.1;ENST00000488592.1	-0.191641	5.32342	-2.99202	0.00467832	0.665434	-2.09316
ENSG00000235358.2	2252	ENSG00000235358.2	ENSG00000235358	lncRNA	AC093151.3	NA	InGen	0.265306	4	ENST00000425554.1;ENST00000670398.1;ENST00000445073.1;ENST00000422305.1	0.262286	-1.13032	0.74673	0.459493	0.978397	-4.97205
ENSG00000204060.7	2398	ENSG00000204060.7	ENSG00000204060	protein_coding	FOXO6	100132074	InGen	0.925606	2	ENST00000372591.1;ENST00000641094.1	0.162053	0.894609	0.604669	0.548735	0.985054	-5.26311
ENSG00000127124.16	14625	ENSG00000127124.16	ENSG00000127124	protein_coding	HIVEP3	59269	InGen	4.49579	7	ENST00000643665.1;ENST00000372584.5;ENST00000372583.6;ENST00000460604.1;ENST00000491442.5;ENST00000489103.5;ENST00000479350.1	-0.188462	5.89801	-1.13478	0.263067	0.971715	-5.32042
ENSG00000198815.9	6896	ENSG00000198815.9	ENSG00000198815	protein_coding	FOXJ3	22887	InGen	12.1838	9	ENST00000372571.5;ENST00000372572.5;ENST00000372573.5;ENST00000545068.5;ENST00000361776.5;ENST00000361346.6;ENST00000445886.5;ENST00000422278.1;ENST00000454417.1	0.0213908	6.36496	0.305612	0.761448	0.991167	-5.88192
ENSG00000177181.15	10638	ENSG00000177181.15	ENSG00000177181	protein_coding	RIMKLA	284716	InGen	5.12393	2	ENST00000431473.4;ENST00000410070.6	0.0457419	5.68224	0.290494	0.772905	0.99387	-5.88458
ENSG00000066185.13	2181	ENSG00000066185.13	ENSG00000066185	protein_coding	ZMYND12	84217	InGen	1.20375	4	ENST00000372565.8;ENST00000611861.4;ENST00000475426.1;ENST00000461083.1	-0.0605712	1.2495	-0.261316	0.795158	0.994313	-5.42633
ENSG00000127125.9	3412	ENSG00000127125.9	ENSG00000127125	protein_coding	PPCS	79717	InGen	4.83318	8	ENST00000372562.1;ENST00000372560.3;ENST00000372561.4;ENST00000472013.1;ENST00000372556.3;ENST00000471420.1;ENST00000482168.1;ENST00000469615.1	0.119833	4.0065	0.758719	0.452366	0.97703	-5.55917
ENSG00000186409.17	25206	ENSG00000186409.17	ENSG00000186409	protein_coding	CCDC30	728621	InGen	1.59362	58	ENST00000654683.1;ENST00000660938.1;ENST00000665812.1;ENST00000667205.1;ENST00000663155.1;ENST00000669138.1;ENST00000468651.2;ENST00000655164.1;ENST00000657597.1;ENST00000475614.7;ENST00000667947.1;ENST00000668663.1;ENST00000660083.1;ENST00000658812.1;ENST00000655845.1;ENST00000671281.1;ENST00000664805.1;ENST00000663866.1;ENST00000654604.1;ENST00000655447.1;ENST00000661864.1;ENST00000664418.1;ENS…	-0.241922	5.23094	-1.77679	0.0830312	0.940366	-4.47188
ENSG00000230116.1	755	ENSG00000230116.1	ENSG00000230116	processed_pseudogene	AL445669.1	NA	InGen	0.574614	1	ENST00000426743.1	-1.01778	-1.61261	-3.02556	0.0042751	0.665434	-2.45897
ENSG00000236876.3	135	ENSG00000236876.3	ENSG00000236876	processed_pseudogene	TMSB4XP1	NA	InGen	8.42904	1	ENST00000424567.1	0.0809274	0.00293462	0.278156	0.782292	0.994175	-5.26455
ENSG00000200254.1	107	ENSG00000200254.1	ENSG00000200254	snRNA	RNU6-536P	NA	InGen	1.09023	1	ENST00000363384.1	-0.405004	-3.3853	-1.04033	0.304291	0.971715	-4.69568
ENSG00000236180.2	421	ENSG00000236180.2	ENSG00000236180	processed_pseudogene	AL445669.2	NA	InGen	0.493688	1	ENST00000454425.2	-1.21009	-2.80377	-2.90767	0.00585571	0.696463	-2.8354
ENSG00000171960.11	1446	ENSG00000171960.11	ENSG00000171960	protein_coding	PPIH	10465	InGen	5.58337	6	ENST00000304979.8;ENST00000372550.5;ENST00000440068.5;ENST00000372549.1;ENST00000436387.1;ENST00000461351.1	0.13589	2.96194	0.946665	0.349362	0.972406	-5.28805
ENSG00000285728.2	3315	ENSG00000285728.2	ENSG00000285728	lncRNA	AC098484.4	NA	InGen	0.299177	2	ENST00000649886.1;ENST00000667389.1	0.0844282	-0.0839395	0.504383	0.616695	0.987323	-5.18928
ENSG00000234917.2	601	ENSG00000234917.2	ENSG00000234917	lncRNA	AC098484.2	NA	InGen	0.873116	1	ENST00000414339.2	0.240159	-1.05995	0.760401	0.451371	0.97703	-4.96804
ENSG00000065978.19	3395	ENSG00000065978.19	ENSG00000065978	protein_coding	YBX1	4904	InGen	18.4084	4	ENST00000321358.12;ENST00000332220.10;ENST00000436427.1;ENST00000467957.1	0.102039	5.90555	0.775329	0.4426	0.97703	-5.64135
ENSG00000164007.11	3602	ENSG00000164007.11	ENSG00000164007	protein_coding	CLDN19	149461	InGen	0.315672	3	ENST00000296387.6;ENST00000539749.5;ENST00000372539.3	-0.488285	-4.481	-0.717941	0.476869	0.979547	-4.81242
ENSG00000117385.15	6766	ENSG00000117385.15	ENSG00000117385	protein_coding	P3H1	64175	InGen	1.78993	14	ENST00000397054.7;ENST00000460031.5;ENST00000236040.8;ENST00000495874.5;ENST00000296388.9;ENST00000462474.5;ENST00000472802.1;ENST00000431412.3;ENST00000460831.1;ENST00000481465.3;ENST00000447502.2;ENST00000463465.1;ENST00000372526.2;ENST00000492956.1	-0.0328339	3.51735	-0.26773	0.790251	0.99418	-5.73645
ENSG00000164008.16	5286	ENSG00000164008.16	ENSG00000164008	protein_coding	C1orf50	79078	InGen	2.35663	3	ENST00000372525.7;ENST00000468913.2;ENST00000494155.1	0.10372	3.62846	1.12343	0.267797	0.971715	-5.20581
ENSG00000177868.12	1353	ENSG00000177868.12	ENSG00000177868	protein_coding	SVBP	374969	InGen	6.15668	3	ENST00000372522.5;ENST00000372521.9;ENST00000497437.1	0.23162	3.03688	1.97437	0.0551096	0.901835	-4.01154
ENSG00000164010.15	5720	ENSG00000164010.15	ENSG00000164010	protein_coding	ERMAP	114625	InGen	1.91462	9	ENST00000645239.1;ENST00000643061.1;ENST00000372517.8;ENST00000647120.1;ENST00000487556.6;ENST00000642150.1;ENST00000470938.1;ENST00000372514.7;ENST00000328249.3	0.180315	3.44805	1.61797	0.113347	0.958676	-4.58928
ENSG00000164011.18	2036	ENSG00000164011.18	ENSG00000164011	protein_coding	ZNF691	51058	InGen	2.79087	9	ENST00000372502.5;ENST00000372508.7;ENST00000651192.1;ENST00000372507.5;ENST00000372506.5;ENST00000372504.5;ENST00000397034.3;ENST00000372503.2;ENST00000630961.1	0.189221	2.47717	1.63596	0.109511	0.958676	-4.47053
ENSG00000225099.1	681	ENSG00000225099.1	ENSG00000225099	processed_pseudogene	ATP6V1E1P1	NA	InGen	0.330089	1	ENST00000439215.1	-0.506938	-2.35133	-1.6049	0.1162	0.958676	-4.29485
ENSG00000117394.23	4416	ENSG00000117394.23	ENSG00000117394	protein_coding	SLC2A1	6513	InGen	15.749	10	ENST00000426263.9;ENST00000630287.2;ENST00000475162.3;ENST00000669445.1;ENST00000625233.2;ENST00000372500.4;ENST00000415851.6;ENST00000630821.1;ENST00000629908.1;ENST00000460369.3	-0.476749	5.88774	-2.25206	0.0297448	0.860501	-3.65643
ENSG00000284138.1	440	ENSG00000284138.1	ENSG00000284138	processed_pseudogene	ATP6V0CP4	NA	InGen	1.58467	1	ENST00000639582.1	-0.238408	-0.903047	-0.775667	0.442402	0.97703	-4.98163
ENSG00000227533.6	4275	ENSG00000227533.6	ENSG00000227533	lncRNA	SLC2A1-AS1	NA	InGen	1.27951	4	ENST00000431759.5;ENST00000653200.1;ENST00000664148.1;ENST00000416689.1	-0.236063	2.25769	-1.24562	0.219983	0.971715	-4.92388
ENSG00000207256.1	107	ENSG00000207256.1	ENSG00000207256	snRNA	RNU6-880P	NA	InGen	0.768964	1	ENST00000384526.1	-0.187357	-3.83546	-0.418932	0.677455	0.989143	-4.92272
ENSG00000186973.11	843	ENSG00000186973.11	ENSG00000186973	protein_coding	FAM183A	440585	InGen	1.36852	6	ENST00000410048.5;ENST00000409337.5;ENST00000335282.5;ENST00000410025.5;ENST00000409396.5;ENST00000481753.1	-0.497643	-2.2595	-0.672739	0.504892	0.982588	-4.94088
ENSG00000117395.12	3561	ENSG00000117395.12	ENSG00000117395	protein_coding	EBNA1BP2	10969	InGen	9.87377	9	ENST00000431635.6;ENST00000236051.2;ENST00000463906.1;ENST00000491223.5;ENST00000472982.5;ENST00000483082.1;ENST00000461557.2;ENST00000466927.5;ENST00000474566.1	0.0642549	5.10084	0.503244	0.617489	0.987323	-5.79125
ENSG00000243710.7	5764	ENSG00000243710.7	ENSG00000243710	protein_coding	CFAP57	149465	InGen	0.774675	8	ENST00000372492.8;ENST00000528956.5;ENST00000610710.4;ENST00000529956.5;ENST00000525227.5;ENST00000533339.1;ENST00000534615.1;ENST00000428122.1	-0.45516	1.65546	-1.52382	0.135239	0.958676	-4.54631
ENSG00000179178.11	2138	ENSG00000179178.11	ENSG00000179178	protein_coding	TMEM125	128218	InGen	3.54529	4	ENST00000439858.6;ENST00000432792.6;ENST00000442284.1;ENST00000456751.1	0.288331	2.6746	1.02084	0.313324	0.971715	-5.19196
ENSG00000066056.14	6705	ENSG00000066056.14	ENSG00000066056	protein_coding	TIE1	7075	InGen	1.42525	10	ENST00000372476.8;ENST00000538015.1;ENST00000485125.1;ENST00000480269.1;ENST00000488437.1;ENST00000471187.1;ENST00000461061.1;ENST00000473014.1;ENST00000492599.1;ENST00000492874.1	0.259143	3.13268	1.30943	0.197687	0.969296	-4.94927
ENSG00000117400.17	2212	ENSG00000117400.17	ENSG00000117400	protein_coding	MPL	4352	InGen	0.208224	4	ENST00000638732.1;ENST00000372470.8;ENST00000413998.7;ENST00000643351.1	0.259873	-1.33451	0.861848	0.39379	0.973605	-4.8967
ENSG00000234694.1	661	ENSG00000234694.1	ENSG00000234694	lncRNA	AL139289.2	NA	InGen	0.540131	1	ENST00000424948.1	-0.098703	-1.61333	-0.354764	0.724587	0.990119	-5.07619
ENSG00000117399.14	2012	ENSG00000117399.14	ENSG00000117399	protein_coding	CDC20	991	InGen	0.282225	4	ENST00000310955.11;ENST00000372462.1;ENST00000478882.1;ENST00000482046.1	0.330053	-1.00283	1.0589	0.29585	0.971715	-4.78783
ENSG00000066322.15	2506	ENSG00000066322.15	ENSG00000066322	protein_coding	ELOVL1	64834	InGen	10.8363	16	ENST00000621943.4;ENST00000413844.3;ENST00000372458.8;ENST00000468865.6;ENST00000464204.5;ENST00000470968.6;ENST00000487209.5;ENST00000470769.5;ENST00000497569.5;ENST00000482302.5;ENST00000497050.5;ENST00000478481.5;ENST00000479439.5;ENST00000465321.5;ENST00000479686.5;ENST00000496932.1	0.256885	4.58562	1.027	0.310447	0.971715	-5.3879
ENSG00000159479.17	2704	ENSG00000159479.17	ENSG00000159479	protein_coding	MED8	112950	InGen	7.31753	5	ENST00000372457.9;ENST00000290663.10;ENST00000372455.4;ENST00000460803.1;ENST00000473560.1	0.110965	4.30377	1.50859	0.139082	0.958676	-4.81562
ENSG00000198198.17	26354	ENSG00000198198.17	ENSG00000198198	protein_coding	SZT2	23334	InGen	3.58892	19	ENST00000372450.8;ENST00000562955.2;ENST00000638631.1;ENST00000406439.7;ENST00000634258.3;ENST00000357658.4;ENST00000639852.1;ENST00000470139.1;ENST00000478140.1;ENST00000648058.1;ENST00000638642.1;ENST00000649403.1;ENST00000638769.1;ENST00000639197.1;ENST00000470897.2;ENST00000471177.1;ENST00000638263.1;ENST00000460536.1;ENST00000640484.1	0.0420216	6.50718	0.381588	0.70474	0.989244	-5.85492
ENSG00000229372.1	699	ENSG00000229372.1	ENSG00000229372	lncRNA	SZT2-AS1	NA	InGen	0.465831	1	ENST00000396885.2	-0.0497501	-1.7536	-0.176473	0.860792	0.999144	-5.09611
ENSG00000178922.16	2740	ENSG00000178922.16	ENSG00000178922	protein_coding	HYI	81888	InGen	4.62556	13	ENST00000372425.8;ENST00000583037.5;ENST00000483618.1;ENST00000372433.5;ENST00000372434.5;ENST00000470662.5;ENST00000487366.5;ENST00000372430.7;ENST00000372432.5;ENST00000372427.5;ENST00000486909.1;ENST00000496142.1;ENST00000469587.1	0.00684922	3.65154	0.068748	0.945525	0.999425	-5.7841
ENSG00000229348.1	545	ENSG00000229348.1	ENSG00000229348	lncRNA	HYI-AS1	NA	InGen	0.406811	1	ENST00000444386.1	-0.137051	-2.32987	-0.412844	0.681875	0.989143	-5.00715
ENSG00000142949.17	10712	ENSG00000142949.17	ENSG00000142949	protein_coding	PTPRF	5792	InGen	20.6607	16	ENST00000496043.5;ENST00000481019.5;ENST00000617451.4;ENST00000359947.9;ENST00000438120.5;ENST00000436724.5;ENST00000372405.1;ENST00000437607.1;ENST00000467464.1;ENST00000412568.6;ENST00000429895.5;ENST00000414879.5;ENST00000496447.5;ENST00000372407.4;ENST00000463041.1;ENST00000477970.1	-0.0217269	7.74597	-0.222018	0.825403	0.997033	-5.88014
ENSG00000066135.13	5184	ENSG00000066135.13	ENSG00000066135	protein_coding	KDM4A	9682	InGen	4.81312	5	ENST00000372396.4;ENST00000463151.5;ENST00000485249.1;ENST00000472265.1;ENST00000481296.1	0.0056305	4.63907	0.101286	0.919818	0.999254	-5.87961
ENSG00000126091.20	19475	ENSG00000126091.20	ENSG00000126091	protein_coding	ST3GAL3	6487	InGen	0.772594	85	ENST00000532911.6;ENST00000646096.1;ENST00000347631.7;ENST00000643886.1;ENST00000643597.1;ENST00000372372.7;ENST00000361400.9;ENST00000330208.6;ENST00000335430.10;ENST00000545417.5;ENST00000372374.7;ENST00000643252.1;ENST00000647237.1;ENST00000642331.1;ENST00000361392.9;ENST00000646109.1;ENST00000533997.6;ENST00000353126.8;ENST00000643283.1;ENST00000642934.1;ENST00000645640.1;ENST00000351035.8;EN…	-0.165771	3.79888	-1.19836	0.237666	0.971715	-5.1467
ENSG00000283414.1	90	ENSG00000283414.1	ENSG00000283414	snRNA	U6	NA	InGen	1.11806	1	ENST00000637979.1	0.349523	-3.46082	0.928811	0.35843	0.972406	-4.75234
ENSG00000233674.2	271	ENSG00000233674.2	ENSG00000233674	processed_pseudogene	AL451062.2	NA	InGen	1.63557	1	ENST00000427515.2	-0.334095	-1.44368	-1.22314	0.228267	0.971715	-4.64273
ENSG00000117407.17	2657	ENSG00000117407.17	ENSG00000117407	protein_coding	ARTN	9048	InGen	0.210752	11	ENST00000414809.7;ENST00000477048.5;ENST00000471394.6;ENST00000372359.10;ENST00000498139.6;ENST00000491846.5;ENST00000479128.5;ENST00000472435.1;ENST00000474592.1;ENST00000372354.3;ENST00000438616.3	-0.515476	-1.10125	-2.08376	0.0434637	0.871492	-3.74698
ENSG00000237950.2	2781	ENSG00000237950.2	ENSG00000237950	lncRNA	AL357079.1	NA	InGen	1.45311	4	ENST00000657883.1;ENST00000446167.1;ENST00000445226.1;ENST00000412378.1	0.0669676	1.87715	0.361752	0.719397	0.989436	-5.48481
ENSG00000117408.11	5072	ENSG00000117408.11	ENSG00000117408	protein_coding	IPO13	9670	InGen	19.1606	7	ENST00000372343.8;ENST00000489061.1;ENST00000489773.5;ENST00000492152.5;ENST00000480902.1;ENST00000372339.3;ENST00000486876.1	0.114529	6.58109	1.09159	0.281392	0.971715	-5.36532
ENSG00000132768.14	2930	ENSG00000132768.14	ENSG00000132768	protein_coding	DPH2	1802	InGen	4.71692	17	ENST00000471934.1;ENST00000476260.1;ENST00000524776.5;ENST00000530988.1;ENST00000255108.8;ENST00000495421.1;ENST00000527567.1;ENST00000492306.5;ENST00000490861.5;ENST00000396758.6;ENST00000477294.5;ENST00000529729.1;ENST00000532140.1;ENST00000534786.1;ENST00000534655.1;ENST00000459879.1;ENST00000527319.1	0.00763091	3.76716	0.0875686	0.930646	0.999254	-5.79582
ENSG00000117410.14	3239	ENSG00000117410.14	ENSG00000117410	protein_coding	ATP6V0B	533	InGen	17.9649	13	ENST00000472505.6;ENST00000532642.5;ENST00000236067.8;ENST00000471859.6;ENST00000472277.5;ENST00000461670.5;ENST00000472174.7;ENST00000468183.5;ENST00000473485.5;ENST00000496131.1;ENST00000498208.1;ENST00000532072.1;ENST00000498664.1	0.0891108	5.79294	0.522407	0.604202	0.987323	-5.79746
ENSG00000117411.16	3772	ENSG00000117411.16	ENSG00000117411	protein_coding	B4GALT2	8704	InGen	13.5776	8	ENST00000498543.1;ENST00000372324.5;ENST00000497866.5;ENST00000434555.6;ENST00000356836.10;ENST00000309519.8;ENST00000485678.5;ENST00000481924.1	-0.0328115	5.6558	-0.28042	0.780567	0.994166	-5.88781
ENSG00000159214.13	3563	ENSG00000159214.13	ENSG00000159214	protein_coding	CCDC24	149473	InGen	3.36082	11	ENST00000486064.5;ENST00000372318.8;ENST00000460543.5;ENST00000463846.5;ENST00000490563.5;ENST00000490064.5;ENST00000486504.5;ENST00000485811.5;ENST00000466180.1;ENST00000479055.5;ENST00000472562.1	-0.173597	3.52947	-1.80487	0.0784512	0.938323	-4.32349
ENSG00000196517.11	5159	ENSG00000196517.11	ENSG00000196517	protein_coding	SLC6A9	6536	InGen	3.55861	11	ENST00000372307.7;ENST00000372306.7;ENST00000372310.7;ENST00000475075.6;ENST00000357730.6;ENST00000360584.6;ENST00000492434.6;ENST00000528803.1;ENST00000489764.1;ENST00000466926.1;ENST00000533007.1	0.141361	4.05412	0.633205	0.53012	0.983501	-5.6452
ENSG00000230615.7	10561	ENSG00000230615.7	ENSG00000230615	lncRNA	AL139220.2	NA	InGen	0.254341	25	ENST00000657086.1;ENST00000623351.1;ENST00000624869.1;ENST00000607988.5;ENST00000609636.5;ENST00000609472.5;ENST00000610167.5;ENST00000434244.5;ENST00000630871.2;ENST00000626342.1;ENST00000626430.1;ENST00000628234.2;ENST00000656061.1;ENST00000431800.2;ENST00000437643.1;ENST00000616338.2;ENST00000453688.5;ENST00000447959.1;ENST00000609027.1;ENST00000630008.2;ENST00000627824.2;ENST00000625367.2;ENS…	0.30327	1.34648	1.84862	0.0717412	0.926274	-4.09026
ENSG00000178028.14	5599	ENSG00000178028.14	ENSG00000178028	protein_coding	DMAP1	55929	InGen	5.42662	15	ENST00000361745.10;ENST00000446292.5;ENST00000440641.5;ENST00000372289.7;ENST00000436069.5;ENST00000437511.5;ENST00000475794.5;ENST00000471829.5;ENST00000487922.5;ENST00000315913.9;ENST00000463950.1;ENST00000372290.4;ENST00000488433.5;ENST00000483741.1;ENST00000494092.1	0.0674427	4.91053	1.0683	0.291641	0.971715	-5.3675
ENSG00000117419.16	2785	ENSG00000117419.16	ENSG00000117419	protein_coding	ERI3	79033	InGen	24.9413	10	ENST00000456170.6;ENST00000372259.9;ENST00000372257.7;ENST00000649995.1;ENST00000489710.1;ENST00000479101.1;ENST00000462341.1;ENST00000452396.5;ENST00000495828.1;ENST00000457571.1	-0.00702407	6.10377	-0.0696617	0.944802	0.999403	-5.92546
ENSG00000233602.1	619	ENSG00000233602.1	ENSG00000233602	lncRNA	ERI3-IT1	NA	InGen	3.8275	1	ENST00000414156.1	-0.020315	1.11021	-0.134276	0.893842	0.999254	-5.43014
ENSG00000187147.18	9687	ENSG00000187147.18	ENSG00000187147	protein_coding	RNF220	55182	InGen	10.167	18	ENST00000355387.6;ENST00000361799.7;ENST00000372247.6;ENST00000487332.1;ENST00000470498.1;ENST00000496262.1;ENST00000453863.5;ENST00000335497.11;ENST00000440132.2;ENST00000474064.5;ENST00000471494.5;ENST00000488865.2;ENST00000497469.5;ENST00000475378.5;ENST00000484745.5;ENST00000474394.5;ENST00000480686.5;ENST00000474956.1	0.217433	6.57672	1.74196	0.0890236	0.953638	-4.53329
ENSG00000263381.1	60	ENSG00000263381.1	ENSG00000263381	miRNA	MIR5584	NA	InGen	3.31249	1	ENST00000581357.1	0.546346	-2.58828	1.36367	0.18012	0.961731	-4.49696
ENSG00000126106.14	3561	ENSG00000126106.14	ENSG00000126106	protein_coding	TMEM53	79639	InGen	1.45284	9	ENST00000372242.7;ENST00000372243.7;ENST00000372244.3;ENST00000495630.1;ENST00000476724.1;ENST00000468117.1;ENST00000372237.8;ENST00000372235.7;ENST00000420706.1	-0.0780044	2.3631	-0.921043	0.362422	0.972406	-5.23536
ENSG00000198520.12	3290	ENSG00000198520.12	ENSG00000198520	protein_coding	ARMH1	339541	InGen	1.49208	21	ENST00000424484.5;ENST00000418644.5;ENST00000455805.5;ENST00000458657.6;ENST00000535358.6;ENST00000441519.5;ENST00000357508.5;ENST00000445071.5;ENST00000648290.1;ENST00000453711.1;ENST00000421398.5;ENST00000444751.5;ENST00000434068.1;ENST00000434520.5;ENST00000427321.1;ENST00000446792.1;ENST00000444525.1;ENST00000440383.1;ENST00000427336.1;ENST00000418779.5;ENST00000568406.1	-0.242348	2.18746	-1.61557	0.113868	0.958676	-4.47453
ENSG00000199377.1	117	ENSG00000199377.1	ENSG00000199377	snRNA	RNU5F-1	NA	InGen	2.84951	1	ENST00000362507.1	0.709755	-2.17647	1.34521	0.18596	0.967914	-4.51872
ENSG00000200169.1	116	ENSG00000200169.1	ENSG00000200169	snRNA	RNU5D-1	NA	InGen	6.5563	1	ENST00000363299.1	0.392232	-0.848774	0.990607	0.327695	0.972406	-4.85175
ENSG00000225721.5	765	ENSG00000225721.5	ENSG00000225721	lncRNA	AL592166.1	NA	InGen	0.324553	2	ENST00000440985.5;ENST00000428791.1	0.0603725	-2.11998	0.215421	0.830508	0.997501	-5.06265
ENSG00000142937.12	2781	ENSG00000142937.12	ENSG00000142937	protein_coding	RPS8	6202	InGen	62.154	8	ENST00000497035.5;ENST00000396651.8;ENST00000372209.3;ENST00000470475.1;ENST00000485390.5;ENST00000464658.1;ENST00000484599.1;ENST00000474582.1	0.0156529	7.37151	0.0951844	0.924633	0.999254	-5.90729
ENSG00000200913.1	104	ENSG00000200913.1	ENSG00000200913	snoRNA	SNORD46	NA	InGen	2.15768	1	ENST00000364043.1	-0.355212	-2.54386	-0.816746	0.4188	0.97703	-4.84504
ENSG00000202031.1	70	ENSG00000202031.1	ENSG00000202031	snoRNA	SNORD38A	NA	InGen	0.454344	1	ENST00000365161.1	0.119505	-4.79782	0.296087	0.76866	0.992927	-4.90255
ENSG00000142959.5	2512	ENSG00000142959.5	ENSG00000142959	protein_coding	BEST4	266675	InGen	0.424734	1	ENST00000372207.4	-0.498755	-0.072051	-2.128	0.039403	0.870119	-3.66026
ENSG00000173846.13	3327	ENSG00000173846.13	ENSG00000173846	protein_coding	PLK3	1263	InGen	1.79019	7	ENST00000372201.5;ENST00000465443.5;ENST00000476731.1;ENST00000492398.5;ENST00000461358.5;ENST00000461769.1;ENST00000493100.1	-0.0423721	2.48503	-0.251872	0.802399	0.995207	-5.59844
ENSG00000222009.8	3520	ENSG00000222009.8	ENSG00000222009	protein_coding	BTBD19	149478	InGen	1.26434	9	ENST00000450269.5;ENST00000409335.6;ENST00000439563.2;ENST00000485668.5;ENST00000482715.5;ENST00000475105.5;ENST00000495433.1;ENST00000489976.1;ENST00000464114.1	-0.243242	1.97163	-1.19406	0.239324	0.971715	-4.94585
ENSG00000117425.14	5334	ENSG00000117425.14	ENSG00000117425	protein_coding	PTCH2	8643	InGen	2.43158	3	ENST00000438067.5;ENST00000447098.6;ENST00000372192.4	-0.232395	3.53914	-1.42666	0.161258	0.958676	-4.8541
ENSG00000226499.1	162	ENSG00000226499.1	ENSG00000226499	processed_pseudogene	AL136380.1	NA	InGen	2.08921	1	ENST00000447970.1	-0.0865745	-1.76739	-0.313708	0.755335	0.990958	-5.07332
ENSG00000070785.17	3411	ENSG00000070785.17	ENSG00000070785	protein_coding	EIF2B3	8891	InGen	5.74155	10	ENST00000360403.7;ENST00000620860.4;ENST00000439363.5;ENST00000486491.1;ENST00000372183.7;ENST00000480675.5;ENST00000477953.5;ENST00000372182.6;ENST00000487532.5;ENST00000497010.1	0.0511188	4.27506	0.608224	0.546398	0.985054	-5.68151
ENSG00000126107.15	5072	ENSG00000126107.15	ENSG00000126107	protein_coding	HECTD3	79654	InGen	4.90728	7	ENST00000486132.5;ENST00000372168.7;ENST00000372172.5;ENST00000486296.5;ENST00000466423.5;ENST00000487488.5;ENST00000484564.1	0.0273181	4.6091	0.347637	0.729893	0.990119	-5.82421
ENSG00000126088.14	4029	ENSG00000126088.14	ENSG00000126088	protein_coding	UROD	7389	InGen	9.04078	27	ENST00000652165.1;ENST00000650713.1;ENST00000651476.1;ENST00000463092.5;ENST00000636293.1;ENST00000636836.1;ENST00000652287.1;ENST00000461035.5;ENST00000491300.5;ENST00000491773.6;ENST00000494399.5;ENST00000434478.6;ENST00000246337.9;ENST00000460334.5;ENST00000462688.5;ENST00000460906.5;ENST00000490385.5;ENST00000469548.5;ENST00000486699.5;ENST00000478467.5;ENST00000428106.1;ENST00000496439.1;ENS…	0.0935163	5.17262	0.79032	0.433894	0.97703	-5.61976
ENSG00000162415.7	6095	ENSG00000162415.7	ENSG00000162415	protein_coding	ZSWIM5	57643	InGen	2.85739	2	ENST00000359600.6;ENST00000464588.1	0.0256812	4.09753	0.374414	0.710028	0.989244	-5.77173
ENSG00000234315.1	453	ENSG00000234315.1	ENSG00000234315	processed_pseudogene	OSTCP5	NA	InGen	0.467387	1	ENST00000425293.1	-0.320362	-2.53037	-0.851732	0.399316	0.97524	-4.8289
ENSG00000281912.1	1710	ENSG00000281912.1	ENSG00000281912	lncRNA	LINC01144	NA	InGen	0.397846	1	ENST00000626198.1	0.141039	-0.621602	0.566814	0.573934	0.985379	-5.10339
ENSG00000186603.6	1785	ENSG00000186603.6	ENSG00000186603	protein_coding	HPDL	84842	InGen	0.403557	1	ENST00000334815.5	0.328457	-0.518091	1.44461	0.156175	0.958676	-4.48497
ENSG00000132781.18	5793	ENSG00000132781.18	ENSG00000132781	protein_coding	MUTYH	4595	InGen	0.398738	46	ENST00000529984.5;ENST00000485271.5;ENST00000372104.5;ENST00000448481.5;ENST00000456914.6;ENST00000354383.10;ENST00000475516.5;ENST00000355498.6;ENST00000372098.7;ENST00000372110.7;ENST00000481571.5;ENST00000672818.1;ENST00000372115.7;ENST00000488731.6;ENST00000450313.5;ENST00000531105.5;ENST00000672011.1;ENST00000467459.5;ENST00000482094.5;ENST00000529892.5;ENST00000533178.5;ENST00000528013.6;EN…	0.144557	1.15319	1.06541	0.292932	0.971715	-4.9753
ENSG00000132773.12	2358	ENSG00000132773.12	ENSG00000132773	protein_coding	TOE1	114034	InGen	2.19645	5	ENST00000477731.5;ENST00000372090.6;ENST00000471337.5;ENST00000495703.5;ENST00000460057.1	0.208759	2.37024	2.15753	0.0368826	0.868219	-3.66178
ENSG00000070759.17	3319	ENSG00000070759.17	ENSG00000070759	protein_coding	TESK2	10420	InGen	2.09826	4	ENST00000372084.5;ENST00000372086.4;ENST00000486676.5;ENST00000493974.1	0.0237431	2.71998	0.147521	0.883445	0.999254	-5.64897
ENSG00000280670.3	2757	ENSG00000280670.3	ENSG00000280670	protein_coding	CCDC163	126661	InGen	1.53367	8	ENST00000629482.3;ENST00000626177.2;ENST00000625766.2;ENST00000629009.2;ENST00000626657.2;ENST00000628293.1;ENST00000628397.2;ENST00000629670.1	0.124765	1.90543	0.591032	0.557747	0.985054	-5.39751
ENSG00000132763.15	5049	ENSG00000132763.15	ENSG00000132763	protein_coding	MMACHC	25974	InGen	2.44328	3	ENST00000401061.9;ENST00000616135.1;ENST00000477188.1	0.190331	3.62291	2.3316	0.0247217	0.824329	-3.42475
ENSG00000117450.14	1504	ENSG00000117450.14	ENSG00000117450	protein_coding	PRDX1	5052	InGen	84.5587	6	ENST00000262746.5;ENST00000372079.1;ENST00000319248.13;ENST00000447184.5;ENST00000424390.1;ENST00000483583.1	0.127881	6.93631	0.786193	0.43628	0.97703	-5.62777
ENSG00000117448.13	3121	ENSG00000117448.13	ENSG00000117448	protein_coding	AKR1A1	10327	InGen	7.25757	14	ENST00000372070.7;ENST00000621846.4;ENST00000434299.5;ENST00000496999.5;ENST00000476957.5;ENST00000481885.5;ENST00000351829.8;ENST00000471651.1;ENST00000497973.5;ENST00000473038.5;ENST00000495913.5;ENST00000487654.5;ENST00000475919.1;ENST00000475985.1	0.036657	4.46846	0.253093	0.801462	0.995207	-5.8422
ENSG00000281133.1	96	ENSG00000281133.1	ENSG00000281133	pseudogene	AL355480.3	NA	InGen	1.07061	1	ENST00000630128.1	-0.368978	-3.2942	-1.0233	0.312172	0.971715	-4.70811
ENSG00000280836.1	99	ENSG00000280836.1	ENSG00000280836	pseudogene	AL355480.1	NA	InGen	1.2417	1	ENST00000629041.1	-0.487531	-3.27614	-1.079	0.286902	0.971715	-4.67612
ENSG00000132780.17	8304	ENSG00000132780.17	ENSG00000132780	protein_coding	NASP	4678	InGen	9.17574	25	ENST00000437901.6;ENST00000537798.5;ENST00000437362.6;ENST00000464190.6;ENST00000350030.8;ENST00000528084.5;ENST00000527359.5;ENST00000530840.5;ENST00000531532.5;ENST00000529333.5;ENST00000527470.5;ENST00000525515.5;ENST00000453748.5;ENST00000528238.5;ENST00000534101.1;ENST00000470768.5;ENST00000372052.8;ENST00000629893.1;ENST00000351223.7;ENST00000530073.5;ENST00000481782.1;ENST00000531612.5;ENS…	0.12437	6.19046	1.02952	0.309277	0.971715	-5.42797
ENSG00000159588.15	3323	ENSG00000159588.15	ENSG00000159588	protein_coding	CCDC17	149483	InGen	0.50478	9	ENST00000372044.7;ENST00000482416.5;ENST00000491755.5;ENST00000528266.6;ENST00000421127.6;ENST00000445048.2;ENST00000479529.2;ENST00000464739.5;ENST00000525599.1	-0.078671	0.582501	-0.390687	0.698054	0.989244	-5.31159
ENSG00000159592.11	7433	ENSG00000159592.11	ENSG00000159592	protein_coding	GPBP1L1	60313	InGen	9.27092	14	ENST00000479235.5;ENST00000355105.8;ENST00000290795.7;ENST00000467032.1;ENST00000487436.1;ENST00000468724.1;ENST00000498128.1;ENST00000496278.1;ENST00000495616.1;ENST00000488278.5;ENST00000480941.1;ENST00000480083.5;ENST00000493083.5;ENST00000460859.1	0.151508	6.0985	2.0843	0.0434114	0.871232	-3.96691
ENSG00000225447.1	382	ENSG00000225447.1	ENSG00000225447	processed_pseudogene	RPS15AP10	NA	InGen	2.62774	1	ENST00000432472.1	0.062706	-0.0763528	0.376398	0.708564	0.989244	-5.23179
ENSG00000234329.1	788	ENSG00000234329.1	ENSG00000234329	processed_pseudogene	AL604028.2	NA	InGen	2.73477	1	ENST00000437848.1	0.00480503	0.984652	0.0259297	0.979439	0.999939	-5.41971
ENSG00000159596.7	1465	ENSG00000159596.7	ENSG00000159596	protein_coding	TMEM69	51249	InGen	6.09595	2	ENST00000372025.5;ENST00000496366.1	0.0335478	3.13652	0.275274	0.78449	0.99418	-5.68169
ENSG00000197429.11	3708	ENSG00000197429.11	ENSG00000197429	protein_coding	IPP	3652	InGen	4.33534	4	ENST00000359942.8;ENST00000461718.5;ENST00000495072.1;ENST00000396478.4	0.00315604	4.0001	0.0310838	0.975354	0.999939	-5.82649
ENSG00000230896.1	598	ENSG00000230896.1	ENSG00000230896	lncRNA	AL604028.1	NA	InGen	2.61777	1	ENST00000430643.1	-0.0803771	0.624764	-0.519049	0.60652	0.987323	-5.26428
ENSG00000086015.21	7876	ENSG00000086015.21	ENSG00000086015	protein_coding	MAST2	23139	InGen	7.2158	10	ENST00000470809.1;ENST00000361297.7;ENST00000372008.6;ENST00000482881.1;ENST00000488619.1;ENST00000372009.3;ENST00000467367.5;ENST00000498668.1;ENST00000477968.1;ENST00000492813.1	-0.0597363	5.77735	-0.631321	0.531339	0.983501	-5.73595
ENSG00000117461.15	7397	ENSG00000117461.15	ENSG00000117461	protein_coding	PIK3R3	8503	InGen	3.75355	7	ENST00000262741.10;ENST00000372006.5;ENST00000420542.5;ENST00000488808.1;ENST00000423209.5;ENST00000493202.1;ENST00000425892.2	-0.247179	4.74275	-2.31728	0.0255656	0.824615	-3.51219
ENSG00000117472.10	2370	ENSG00000117472.10	ENSG00000117472	protein_coding	TSPAN1	10103	InGen	0.258914	9	ENST00000498443.5;ENST00000372003.6;ENST00000482928.5;ENST00000469330.5;ENST00000475163.5;ENST00000482143.5;ENST00000464786.5;ENST00000472170.1;ENST00000470318.1	-0.532	-0.975763	-1.71533	0.0938435	0.958676	-4.18769
ENSG00000085998.14	6189	ENSG00000085998.14	ENSG00000085998	protein_coding	POMGNT1	55624	InGen	10.1368	10	ENST00000396420.7;ENST00000371984.8;ENST00000371992.1;ENST00000475642.1;ENST00000480972.1;ENST00000485714.1;ENST00000463030.1;ENST00000477114.1;ENST00000497439.5;ENST00000489985.1	0.0182585	5.9545	0.243859	0.808558	0.995704	-5.89846
ENSG00000171357.6	1849	ENSG00000171357.6	ENSG00000171357	protein_coding	LURAP1	541468	InGen	7.84636	1	ENST00000371980.4	-0.0149094	3.80417	-0.148118	0.882977	0.999254	-5.7942
ENSG00000085999.13	4078	ENSG00000085999.13	ENSG00000085999	protein_coding	RAD54L	8438	InGen	0.427106	21	ENST00000661174.1;ENST00000668390.1;ENST00000463715.5;ENST00000442598.5;ENST00000493985.5;ENST00000671528.1;ENST00000669994.1;ENST00000371975.9;ENST00000469835.6;ENST00000655446.1;ENST00000657122.1;ENST00000493032.5;ENST00000487700.1;ENST00000668565.1;ENST00000472889.2;ENST00000473251.2;ENST00000476687.2;ENST00000664182.1;ENST00000661701.1;ENST00000488942.5;ENST00000459678.2	0.065752	0.612411	0.355842	0.723786	0.990119	-5.32429
ENSG00000132128.16	8606	ENSG00000132128.16	ENSG00000132128	protein_coding	LRRC41	10489	InGen	6.41334	8	ENST00000496156.5;ENST00000617190.4;ENST00000617760.4;ENST00000343304.10;ENST00000615587.4;ENST00000472710.2;ENST00000498402.2;ENST00000469150.1	-0.0403142	5.76604	-0.679465	0.500666	0.982588	-5.70688
ENSG00000173660.12	1341	ENSG00000173660.12	ENSG00000173660	protein_coding	UQCRH	7388	InGen	57.5516	5	ENST00000311672.10;ENST00000489056.5;ENST00000486951.1;ENST00000496387.5;ENST00000460947.1	0.090435	6.17133	0.427416	0.671316	0.989143	-5.8408
ENSG00000117481.10	8468	ENSG00000117481.10	ENSG00000117481	protein_coding	NSUN4	387338	InGen	2.02036	9	ENST00000474844.5;ENST00000307089.7;ENST00000486270.5;ENST00000469918.5;ENST00000472157.1;ENST00000537428.2;ENST00000498008.5;ENST00000495427.1;ENST00000475281.1	-0.0106592	4.07705	-0.17712	0.860287	0.999144	-5.82019
ENSG00000225779.1	370	ENSG00000225779.1	ENSG00000225779	processed_pseudogene	AL122001.1	NA	InGen	0.583991	1	ENST00000457027.1	-0.015999	-2.51335	-0.0460787	0.963471	0.999562	-5.05205
ENSG00000117480.16	2724	ENSG00000117480.16	ENSG00000117480	protein_coding	FAAH	2166	InGen	13.3944	6	ENST00000243167.9;ENST00000468718.5;ENST00000493735.5;ENST00000484697.5;ENST00000489366.2;ENST00000493636.1	-0.0480762	5.13748	-0.406142	0.686753	0.989244	-5.83416
ENSG00000232022.7	2476	ENSG00000232022.7	ENSG00000232022	transcribed_unprocessed_pseudogene	FAAHP1	NA	InGen	0.480421	7	ENST00000446499.1;ENST00000606395.1;ENST00000607656.5;ENST00000429784.2;ENST00000635298.1;ENST00000635606.1;ENST00000455247.1	-0.302075	-0.0499243	-1.14861	0.257384	0.971715	-4.7949
ENSG00000282881.2	1633	ENSG00000282881.2	ENSG00000282881	protein_coding	TMEM275	105378696	InGen	0.615085	1	ENST00000634804.2	-0.443623	-0.248123	-1.45276	0.153911	0.958676	-4.49233
ENSG00000162456.9	2810	ENSG00000162456.9	ENSG00000162456	protein_coding	KNCN	148930	InGen	0.663586	4	ENST00000294445.7;ENST00000524908.1;ENST00000481882.6;ENST00000396314.3	-0.197999	0.706338	-0.875278	0.386528	0.973086	-5.08019
ENSG00000079277.21	8070	ENSG00000079277.21	ENSG00000079277	protein_coding	MKNK1	8569	InGen	4.68714	31	ENST00000341183.9;ENST00000649800.1;ENST00000650026.1;ENST00000650508.1;ENST00000342571.7;ENST00000371946.9;ENST00000371945.9;ENST00000524749.5;ENST00000528077.6;ENST00000428112.7;ENST00000532897.5;ENST00000530528.1;ENST00000531355.6;ENST00000470237.5;ENST00000524417.1;ENST00000460098.1;ENST00000532783.5;ENST00000496619.6;ENST00000528237.5;ENST00000526513.6;ENST00000484301.5;ENST00000486716.5;ENS…	-0.04179	5.16931	-0.438941	0.663012	0.989143	-5.82235
ENSG00000142961.14	5916	ENSG00000142961.14	ENSG00000142961	protein_coding	MOB3C	148932	InGen	1.90576	4	ENST00000319928.7;ENST00000271139.12;ENST00000371940.1;ENST00000477318.1	0.074263	3.42472	0.668295	0.507695	0.982588	-5.55256
ENSG00000123472.12	5677	ENSG00000123472.12	ENSG00000123472	protein_coding	ATPAF1	64756	InGen	16.1233	14	ENST00000576409.5;ENST00000492233.5;ENST00000542495.5;ENST00000371937.8;ENST00000574428.5;ENST00000526821.5;ENST00000529214.5;ENST00000329231.8;ENST00000534216.5;ENST00000532925.5;ENST00000474020.5;ENST00000487193.1;ENST00000525633.1;ENST00000460928.1	-0.0596526	6.49301	-0.523202	0.603653	0.987323	-5.79553
ENSG00000233647.2	466	ENSG00000233647.2	ENSG00000233647	processed_pseudogene	NENFP1	NA	InGen	0.98215	1	ENST00000419476.2	-0.733606	-1.46704	-2.36462	0.0228702	0.824329	-3.39885
ENSG00000159658.12	6335	ENSG00000159658.12	ENSG00000159658	protein_coding	EFCAB14	9813	InGen	19.5469	8	ENST00000371933.8;ENST00000672422.1;ENST00000479745.5;ENST00000487741.6;ENST00000481623.1;ENST00000672746.1;ENST00000459797.1;ENST00000484461.1	0.0840997	6.93189	0.824252	0.414572	0.97703	-5.59889
ENSG00000261290.1	154	ENSG00000261290.1	ENSG00000261290	unprocessed_pseudogene	CYP4A44P	NA	InGen	0.295801	1	ENST00000569984.1	-0.1792	-4.28159	-0.49549	0.622903	0.987323	-4.88496
ENSG00000186377.8	2447	ENSG00000186377.8	ENSG00000186377	protein_coding	CYP4X1	260293	InGen	7.1939	2	ENST00000371901.4;ENST00000466294.1	-0.13995	4.01222	-0.846978	0.40193	0.975952	-5.49287
ENSG00000186160.5	2252	ENSG00000186160.5	ENSG00000186160	protein_coding	CYP4Z1	199974	InGen	1.36069	2	ENST00000334194.4;ENST00000471598.1	-0.0316234	1.50751	-0.181171	0.857127	0.999144	-5.47571
ENSG00000225506.2	921	ENSG00000225506.2	ENSG00000225506	lncRNA	CYP4A22-AS1	NA	InGen	0.640904	1	ENST00000444042.2	-0.156816	-0.974262	-0.531787	0.597747	0.986719	-5.08121
ENSG00000225514.1	671	ENSG00000225514.1	ENSG00000225514	transcribed_processed_pseudogene	MTND1P34	NA	InGen	0.23962	1	ENST00000438556.1	-0.86967	-3.28086	-1.81018	0.0776107	0.935674	-4.11819
ENSG00000224805.2	661	ENSG00000224805.2	ENSG00000224805	lncRNA	LINC00853	NA	InGen	0.468161	1	ENST00000429328.2	0.282592	-1.86389	0.780908	0.439348	0.97703	-4.89782
ENSG00000162367.11	5700	ENSG00000162367.11	ENSG00000162367	protein_coding	TAL1	6886	InGen	1.2501	6	ENST00000371884.6;ENST00000294339.3;ENST00000459729.1;ENST00000464796.5;ENST00000481091.1;ENST00000465912.1	0.789458	2.61012	3.28846	0.00207476	0.602545	-1.40012
ENSG00000123473.15	7291	ENSG00000123473.15	ENSG00000123473	protein_coding	STIL	6491	InGen	0.81986	9	ENST00000337817.9;ENST00000360380.7;ENST00000371877.7;ENST00000396221.6;ENST00000447475.6;ENST00000418131.1;ENST00000436811.1;ENST00000433827.2;ENST00000413565.1	-0.0484711	2.56028	-0.471456	0.639818	0.988485	-5.53741
ENSG00000162368.13	3844	ENSG00000162368.13	ENSG00000162368	protein_coding	CMPK1	51727	InGen	23.2254	5	ENST00000371873.9;ENST00000371871.8;ENST00000471289.2;ENST00000450808.2;ENST00000371870.3	0.109573	6.45085	0.83353	0.409381	0.97598	-5.59784
ENSG00000272491.1	1674	ENSG00000272491.1	ENSG00000272491	lncRNA	AL109659.2	NA	InGen	0.4185	1	ENST00000606809.1	-0.219337	-0.610105	-0.972753	0.336387	0.972406	-4.88168
ENSG00000132122.12	5938	ENSG00000132122.12	ENSG00000132122	protein_coding	SPATA6	54558	InGen	4.2062	11	ENST00000371847.8;ENST00000396199.7;ENST00000371843.7;ENST00000603831.5;ENST00000371841.1;ENST00000490850.1;ENST00000487629.1;ENST00000463938.5;ENST00000487543.2;ENST00000465990.5;ENST00000471975.2	0.0385507	4.57727	0.302	0.76418	0.99187	-5.83643
ENSG00000224986.2	1044	ENSG00000224986.2	ENSG00000224986	processed_pseudogene	PPP1R8P1	NA	InGen	1.68214	1	ENST00000452549.2	-0.0488267	0.659068	-0.242556	0.80956	0.995704	-5.35845
ENSG00000235105.1	1257	ENSG00000235105.1	ENSG00000235105	processed_pseudogene	AL356968.2	NA	InGen	0.844608	1	ENST00000412769.1	0.0843902	-0.00049036	0.367351	0.715249	0.989244	-5.24028
ENSG00000232514.1	474	ENSG00000232514.1	ENSG00000232514	processed_pseudogene	AL356968.1	NA	InGen	0.606029	1	ENST00000416622.1	-0.367911	-2.311	-0.888037	0.379707	0.972406	-4.82287
ENSG00000186094.17	7504	ENSG00000186094.17	ENSG00000186094	protein_coding	AGBL4	84871	InGen	3.28786	6	ENST00000371839.6;ENST00000334103.11;ENST00000416121.5;ENST00000371838.5;ENST00000371836.1;ENST00000497451.1	-0.333826	4.50938	-2.42878	0.0196262	0.804166	-3.28269
ENSG00000162373.13	2142	ENSG00000162373.13	ENSG00000162373	protein_coding	BEND5	79656	InGen	4.79635	6	ENST00000371833.4;ENST00000476079.5;ENST00000463562.1;ENST00000476096.1;ENST00000480399.1;ENST00000489956.1	0.00370876	3.26448	0.030006	0.976208	0.999939	-5.734
ENSG00000225623.1	514	ENSG00000225623.1	ENSG00000225623	lncRNA	AGBL4-IT1	NA	InGen	2.90506	1	ENST00000457061.1	-0.306542	0.301331	-1.07341	0.289373	0.971715	-4.88682
ENSG00000237478.2	262	ENSG00000237478.2	ENSG00000237478	processed_pseudogene	AL390023.1	NA	InGen	3.77847	1	ENST00000428836.2	-0.491575	-0.285106	-1.74853	0.0878661	0.953638	-4.16181
ENSG00000162374.17	8382	ENSG00000162374.17	ENSG00000162374	protein_coding	ELAVL4	1996	InGen	8.61784	19	ENST00000651693.1;ENST00000463650.2;ENST00000448907.7;ENST00000652252.1;ENST00000371827.5;ENST00000651347.1;ENST00000357083.8;ENST00000650764.1;ENST00000494555.2;ENST00000371824.6;ENST00000371823.8;ENST00000652693.1;ENST00000371819.1;ENST00000651258.1;ENST00000652353.1;ENST00000371821.6;ENST00000652274.1;ENST00000492299.2;ENST00000474675.1	0.084852	5.98409	0.413237	0.681589	0.989143	-5.84099
ENSG00000230828.1	346	ENSG00000230828.1	ENSG00000230828	processed_pseudogene	AL583843.1	NA	InGen	0.94654	1	ENST00000456070.1	0.303602	-1.89248	0.985845	0.329999	0.972406	-4.78805
ENSG00000237337.1	858	ENSG00000237337.1	ENSG00000237337	lncRNA	AL592182.2	NA	InGen	0.274556	1	ENST00000442477.1	-0.355331	-2.36824	-0.815525	0.41949	0.97703	-4.85401
ENSG00000185104.20	7549	ENSG00000185104.20	ENSG00000185104	protein_coding	FAF1	11124	InGen	7.98051	5	ENST00000396153.7;ENST00000494400.5;ENST00000371778.5;ENST00000472808.1;ENST00000487898.1	0.0376654	5.91311	0.565465	0.574843	0.985379	-5.7755
ENSG00000123080.12	3018	ENSG00000123080.12	ENSG00000123080	protein_coding	CDKN2C	1031	InGen	1.11251	3	ENST00000262662.5;ENST00000396148.2;ENST00000371761.4	0.260452	1.69277	1.49807	0.141785	0.958676	-4.57651
ENSG00000203356.2	2366	ENSG00000203356.2	ENSG00000203356	lncRNA	LINC01562	NA	InGen	0.252294	1	ENST00000366181.2	0.00528507	-0.856373	0.0255169	0.979767	0.999939	-5.19397
ENSG00000123091.5	3112	ENSG00000123091.5	ENSG00000123091	protein_coding	RNF11	26994	InGen	79.992	3	ENST00000242719.4;ENST00000494873.1;ENST00000486691.1	0.0404476	7.92416	0.329031	0.743809	0.990442	-5.8484
ENSG00000085831.15	9362	ENSG00000085831.15	ENSG00000085831	protein_coding	TTC39A	22996	InGen	0.568949	18	ENST00000530004.5;ENST00000447632.6;ENST00000413473.6;ENST00000262675.11;ENST00000371750.9;ENST00000534098.1;ENST00000525906.1;ENST00000431927.5;ENST00000371747.7;ENST00000262676.9;ENST00000524442.1;ENST00000411642.6;ENST00000439482.5;ENST00000422925.5;ENST00000380849.6;ENST00000401051.7;ENST00000532836.5;ENST00000527205.1	-0.181185	2.25821	-1.00761	0.319558	0.972406	-5.15079
ENSG00000085832.17	7378	ENSG00000085832.17	ENSG00000085832	protein_coding	EPS15	2060	InGen	35.4474	9	ENST00000371730.6;ENST00000371733.8;ENST00000486505.5;ENST00000478657.1;ENST00000493793.1;ENST00000371727.5;ENST00000464478.5;ENST00000471391.1;ENST00000465467.1	0.160869	8.02095	1.59368	0.118697	0.958676	-4.73111
ENSG00000227070.1	476	ENSG00000227070.1	ENSG00000227070	lncRNA	AC104170.1	NA	InGen	0.239352	2	ENST00000415031.1;ENST00000426017.1	0.268292	-3.44835	0.643516	0.523477	0.982588	-4.87541
ENSG00000117859.19	10273	ENSG00000117859.19	ENSG00000117859	protein_coding	OSBPL9	114883	InGen	4.8145	27	ENST00000371714.5;ENST00000435274.6;ENST00000447887.5;ENST00000495776.5;ENST00000428468.6;ENST00000453295.5;ENST00000489990.5;ENST00000484890.5;ENST00000534040.5;ENST00000532975.5;ENST00000527631.5;ENST00000531828.5;ENST00000361556.9;ENST00000473207.6;ENST00000533884.5;ENST00000481937.5;ENST00000526917.5;ENST00000462759.5;ENST00000486942.5;ENST00000467064.5;ENST00000524620.1;ENST00000528603.5;ENS…	0.0378231	5.58	0.313062	0.755823	0.990958	-5.87705
ENSG00000232846.1	879	ENSG00000232846.1	ENSG00000232846	processed_pseudogene	SLC25A6P3	NA	InGen	0.373753	1	ENST00000424829.1	0.115652	-1.7739	0.367821	0.714901	0.989244	-5.05678
ENSG00000078618.21	6773	ENSG00000078618.21	ENSG00000078618	protein_coding	NRDC	4898	InGen	16.5004	14	ENST00000440943.5;ENST00000352171.11;ENST00000354831.11;ENST00000539524.5;ENST00000544028.5;ENST00000485608.5;ENST00000464385.1;ENST00000475310.5;ENST00000497358.1;ENST00000483007.1;ENST00000473805.5;ENST00000475715.1;ENST00000491410.1;ENST00000468722.1	0.0350514	6.78738	0.550556	0.584929	0.985537	-5.77806
ENSG00000283899.1	59	ENSG00000283899.1	ENSG00000283899	miRNA	MIR761	NA	InGen	0.204281	1	ENST00000390787.2	-0.322414	-5.14177	-1.07901	0.286897	0.971715	-4.63831
ENSG00000169213.7	12780	ENSG00000169213.7	ENSG00000169213	protein_coding	RAB3B	5865	InGen	14.6263	1	ENST00000371655.4	-0.16583	7.31091	-0.651486	0.518373	0.982588	-5.7122
ENSG00000117862.12	3844	ENSG00000117862.12	ENSG00000117862	protein_coding	TXNDC12	51060	InGen	1.20294	5	ENST00000469458.5;ENST00000371626.8;ENST00000472624.5;ENST00000471493.1;ENST00000610127.2	-0.0662458	2.18095	-0.555561	0.581534	0.985379	-5.44663
ENSG00000198841.4	1708	ENSG00000198841.4	ENSG00000198841	protein_coding	KTI12	112970	InGen	0.89758	1	ENST00000371614.2	0.180189	0.56203	1.02274	0.312435	0.971715	-4.9483
ENSG00000134717.18	5948	ENSG00000134717.18	ENSG00000134717	protein_coding	BTF3L4	91408	InGen	9.1942	8	ENST00000477828.6;ENST00000489308.6;ENST00000526132.5;ENST00000313334.13;ENST00000472944.6;ENST00000524414.5;ENST00000484036.1;ENST00000533836.1	0.00124197	5.73795	0.00998509	0.992082	0.999939	-5.92707
ENSG00000157077.14	5809	ENSG00000157077.14	ENSG00000157077	protein_coding	ZFYVE9	9372	InGen	18.396	5	ENST00000287727.7;ENST00000361625.5;ENST00000357206.6;ENST00000371591.1;ENST00000469134.1	-0.0141446	6.70605	-0.141998	0.887778	0.999254	-5.9131
ENSG00000241745.3	316	ENSG00000241745.3	ENSG00000241745	misc_RNA	RN7SL788P	NA	InGen	0.859977	1	ENST00000460504.3	0.0650691	-1.99992	0.230723	0.818679	0.996161	-5.06928
ENSG00000224255.2	706	ENSG00000224255.2	ENSG00000224255	processed_pseudogene	PDCL3P6	NA	InGen	1.23763	1	ENST00000429744.2	-0.220174	-0.403502	-0.777629	0.441258	0.97703	-5.02387
ENSG00000213735.2	556	ENSG00000213735.2	ENSG00000213735	processed_pseudogene	ANAPC10P1	NA	InGen	0.746422	1	ENST00000395991.2	-0.280407	-1.39409	-1.18232	0.2439	0.971715	-4.67319
ENSG00000154222.14	7495	ENSG00000154222.14	ENSG00000154222	protein_coding	CC2D1B	200014	InGen	3.68012	11	ENST00000470844.5;ENST00000371586.6;ENST00000491136.6;ENST00000284376.7;ENST00000438021.5;ENST00000460261.5;ENST00000450942.2;ENST00000460370.1;ENST00000492426.1;ENST00000485966.1;ENST00000494789.1	0.117381	4.75104	1.14456	0.259037	0.971715	-5.28151
ENSG00000272100.1	391	ENSG00000272100.1	ENSG00000272100	lncRNA	AL513218.1	NA	InGen	0.579113	1	ENST00000606527.1	-0.589157	-2.42763	-1.63637	0.109425	0.958676	-4.26592
ENSG00000287078.1	939	ENSG00000287078.1	ENSG00000287078	lncRNA	AL513218.2	NA	InGen	0.408736	1	ENST00000661897.1	0.00146282	-1.55051	0.00493165	0.996089	0.999939	-5.12385
ENSG00000224680.4	568	ENSG00000224680.4	ENSG00000224680	processed_pseudogene	PLA2G12AP1	NA	InGen	0.625731	1	ENST00000497678.2	-0.193803	-1.61601	-0.884919	0.381367	0.972406	-4.86096
ENSG00000134748.13	5617	ENSG00000134748.13	ENSG00000134748	protein_coding	PRPF38A	84950	InGen	6.73732	3	ENST00000257181.10;ENST00000487160.1;ENST00000474048.1	0.0513957	5.23503	0.653995	0.516771	0.982588	-5.71375
ENSG00000134744.14	16199	ENSG00000134744.14	ENSG00000134744	protein_coding	TUT4	23318	InGen	5.31668	21	ENST00000528457.5;ENST00000527941.5;ENST00000257177.9;ENST00000371544.7;ENST00000466440.1;ENST00000494469.5;ENST00000471623.1;ENST00000531722.5;ENST00000474453.6;ENST00000470212.1;ENST00000469810.1;ENST00000528642.5;ENST00000497120.1;ENST00000484723.6;ENST00000481528.1;ENST00000371541.5;ENST00000481133.1;ENST00000473856.5;ENST00000355809.4;ENST00000470626.1;ENST00000524582.1	-0.0330127	6.39787	-0.427303	0.671397	0.989143	-5.83839
ENSG00000272371.1	456	ENSG00000272371.1	ENSG00000272371	lncRNA	AL591167.1	NA	InGen	0.55197	1	ENST00000607321.1	0.0528476	-2.11654	0.162273	0.871889	0.999144	-5.06643
ENSG00000116157.6	1692	ENSG00000116157.6	ENSG00000116157	protein_coding	GPX7	2882	InGen	1.62205	2	ENST00000361314.5;ENST00000459779.1	-0.217212	1.36169	-1.18634	0.242325	0.971715	-4.88714
ENSG00000162377.6	4148	ENSG00000162377.6	ENSG00000162377	protein_coding	COA7	65260	InGen	6.37876	2	ENST00000371538.5;ENST00000486918.1	0.119739	4.68461	0.965113	0.340153	0.972406	-5.4507
ENSG00000162378.13	8206	ENSG00000162378.13	ENSG00000162378	protein_coding	ZYG11B	79699	InGen	22.299	2	ENST00000294353.7;ENST00000545132.5	-0.0265356	7.45506	-0.212241	0.832972	0.997501	-5.88876
ENSG00000252018.1	141	ENSG00000252018.1	ENSG00000252018	snRNA	RNU2-30P	NA	InGen	0.387013	1	ENST00000516209.1	0.180612	-4.21462	0.47967	0.634014	0.988456	-4.89221
ENSG00000228929.1	455	ENSG00000228929.1	ENSG00000228929	processed_pseudogene	RPS13P2	NA	InGen	1.21949	1	ENST00000437890.1	0.108701	-0.961909	0.439011	0.662962	0.989143	-5.11193
ENSG00000121310.17	11572	ENSG00000121310.17	ENSG00000121310	protein_coding	ECHDC2	55268	InGen	2.92311	26	ENST00000371522.9;ENST00000536120.5;ENST00000460612.5;ENST00000539680.1;ENST00000479183.6;ENST00000543419.5;ENST00000463923.5;ENST00000371520.5;ENST00000358358.9;ENST00000498544.5;ENST00000476477.6;ENST00000479593.5;ENST00000467988.2;ENST00000487866.5;ENST00000486170.2;ENST00000487851.5;ENST00000488268.5;ENST00000544365.5;ENST00000495920.5;ENST00000492992.1;ENST00000480312.6;ENST00000544531.5;ENS…	-0.0382596	4.97872	-0.284003	0.777839	0.994166	-5.8654
ENSG00000231866.2	175	ENSG00000231866.2	ENSG00000231866	processed_pseudogene	AC099677.2	NA	InGen	1.6893	1	ENST00000436385.2	-0.182803	-1.99937	-0.566747	0.57398	0.985379	-4.98334
ENSG00000116171.18	8253	ENSG00000116171.18	ENSG00000116171	protein_coding	SCP2	6342	InGen	7.09949	17	ENST00000371514.8;ENST00000478631.6;ENST00000528311.5;ENST00000371509.8;ENST00000407246.6;ENST00000371513.9;ENST00000528809.1;ENST00000640998.1;ENST00000529363.2;ENST00000473584.1;ENST00000430330.6;ENST00000408941.7;ENST00000478274.6;ENST00000484100.5;ENST00000533119.1;ENST00000435345.6;ENST00000488965.1	0.0442552	5.8474	0.37021	0.713134	0.989244	-5.86264
ENSG00000264834.1	99	ENSG00000264834.1	ENSG00000264834	miRNA	AC099677.5	NA	InGen	2.38942	1	ENST00000580581.1	-0.108306	-2.18583	-0.393115	0.696274	0.989244	-5.02443
ENSG00000265815.1	100	ENSG00000265815.1	ENSG00000265815	miRNA	AC099677.6	NA	InGen	0.87239	1	ENST00000577677.1	-0.312074	-3.70324	-0.738222	0.464589	0.978613	-4.8308
ENSG00000236360.2	502	ENSG00000236360.2	ENSG00000236360	processed_pseudogene	AL445183.3	NA	InGen	0.429999	1	ENST00000414168.1	-0.103341	-2.33715	-0.320707	0.750063	0.990442	-5.02773
ENSG00000174348.13	4900	ENSG00000174348.13	ENSG00000174348	protein_coding	PODN	127435	InGen	0.75025	7	ENST00000395871.6;ENST00000371500.7;ENST00000618387.1;ENST00000312553.9;ENST00000471210.1;ENST00000471285.1;ENST00000490650.1	0.272676	1.6827	1.31884	0.19455	0.968883	-4.78349
ENSG00000157184.7	10089	ENSG00000157184.7	ENSG00000157184	protein_coding	CPT2	1376	InGen	1.03279	12	ENST00000636867.1;ENST00000636239.1;ENST00000636891.1;ENST00000637252.1;ENST00000636935.1;ENST00000635862.1;ENST00000635888.1;ENST00000371486.4;ENST00000468572.2;ENST00000638135.1;ENST00000636673.1;ENST00000637726.1	-0.0335285	3.28688	-0.190674	0.849723	0.999144	-5.72198
ENSG00000236723.2	1227	ENSG00000236723.2	ENSG00000236723	lncRNA	AL606760.2	NA	InGen	1.05577	2	ENST00000629810.1;ENST00000452466.1	0.281451	0.31315	1.82193	0.0757745	0.93379	-4.08309
ENSG00000162384.14	4504	ENSG00000162384.14	ENSG00000162384	protein_coding	CZIB	54987	InGen	5.11951	7	ENST00000294360.5;ENST00000483739.5;ENST00000470385.5;ENST00000478839.1;ENST00000489755.1;ENST00000474227.1;ENST00000602807.1	0.0843925	4.51903	1.08147	0.285815	0.971715	-5.33177
ENSG00000162385.11	1363	ENSG00000162385.11	ENSG00000162385	protein_coding	MAGOH	4116	InGen	6.12747	4	ENST00000371470.8;ENST00000371466.4;ENST00000495868.1;ENST00000462941.1	0.120232	3.0451	1.06626	0.29255	0.971715	-5.19268
ENSG00000226754.2	1941	ENSG00000226754.2	ENSG00000226754	lncRNA	AL606760.1	NA	InGen	0.321933	3	ENST00000458151.2;ENST00000655937.1;ENST00000664677.1	0.194363	-0.724281	0.978938	0.333359	0.972406	-4.86639
ENSG00000157193.18	19668	ENSG00000157193.18	ENSG00000157193	protein_coding	LRP8	7804	InGen	4.28343	36	ENST00000306052.12;ENST00000661457.1;ENST00000657047.1;ENST00000653810.1;ENST00000658277.1;ENST00000667377.1;ENST00000668448.1;ENST00000657895.1;ENST00000662198.1;ENST00000529670.6;ENST00000668071.1;ENST00000480045.6;ENST00000654834.1;ENST00000653217.1;ENST00000669432.1;ENST00000662802.1;ENST00000465675.6;ENST00000371454.6;ENST00000662604.1;ENST00000658404.1;ENST00000354412.7;ENST00000668991.1;EN…	-0.127992	6.36295	-1.34152	0.187143	0.968377	-5.08766
ENSG00000225675.2	567	ENSG00000225675.2	ENSG00000225675	lncRNA	LINC01771	NA	InGen	2.23797	1	ENST00000445039.2	-0.181779	0.203366	-0.820902	0.416455	0.97703	-5.05772
ENSG00000174332.5	3113	ENSG00000174332.5	ENSG00000174332	protein_coding	GLIS1	148979	InGen	1.69858	2	ENST00000312233.4;ENST00000628545.1	-0.157582	2.24167	-0.925129	0.360319	0.972406	-5.2215
ENSG00000239007.1	64	ENSG00000239007.1	ENSG00000239007	snRNA	RNU7-95P	NA	InGen	1.6807	1	ENST00000459222.1	-0.86672	-3.34867	-2.77011	0.00838523	0.765242	-3.07729
ENSG00000058804.12	4720	ENSG00000058804.12	ENSG00000058804	protein_coding	NDC1	55706	InGen	3.93604	2	ENST00000371429.4;ENST00000480952.1	0.0778087	4.19369	0.744376	0.460899	0.978415	-5.58844
ENSG00000201003.1	136	ENSG00000201003.1	ENSG00000201003	snoRNA	AL049745.1	NA	InGen	0.213322	1	ENST00000364133.1	-0.0760076	-4.74458	-0.200797	0.841851	0.998639	-4.91652
ENSG00000058799.15	2036	ENSG00000058799.15	ENSG00000058799	protein_coding	YIPF1	54432	InGen	6.7645	7	ENST00000464950.6;ENST00000371399.5;ENST00000072644.7;ENST00000469457.5;ENST00000480151.5;ENST00000465897.5;ENST00000472983.1	0.146229	3.74285	1.32873	0.191294	0.968636	-4.99208
ENSG00000081870.11	3236	ENSG00000081870.11	ENSG00000081870	protein_coding	HSPB11	51668	InGen	4.38687	6	ENST00000371378.6;ENST00000194214.9;ENST00000489675.1;ENST00000371377.3;ENST00000371376.1;ENST00000488884.1	-0.074775	3.79915	-0.69556	0.490633	0.982588	-5.57944
ENSG00000116212.15	2164	ENSG00000116212.15	ENSG00000116212	protein_coding	LRRC42	115353	InGen	3.90045	5	ENST00000371368.5;ENST00000371370.8;ENST00000319223.8;ENST00000444987.1;ENST00000477905.1	-0.0565708	3.04502	-0.554047	0.58256	0.985379	-5.56497
ENSG00000116209.12	9149	ENSG00000116209.12	ENSG00000116209	protein_coding	TMEM59	9528	InGen	13.5787	9	ENST00000234831.10;ENST00000371348.5;ENST00000371344.5;ENST00000371341.5;ENST00000470395.1;ENST00000420738.5;ENST00000440019.5;ENST00000452421.5;ENST00000371337.3	0.033526	6.88996	0.203743	0.839563	0.998345	-5.9007
ENSG00000280378.1	1755	ENSG00000280378.1	ENSG00000280378	TEC	AL353898.3	NA	InGen	0.565051	1	ENST00000624679.1	0.0313787	-0.145579	0.147534	0.883434	0.999254	-5.26762
ENSG00000116205.14	12168	ENSG00000116205.14	ENSG00000116205	protein_coding	TCEANC2	127428	InGen	1.98727	5	ENST00000648983.1;ENST00000498272.1;ENST00000234827.6;ENST00000371331.1;ENST00000391366.3	-0.0131525	4.55587	-0.119013	0.905847	0.999254	-5.87227
ENSG00000225183.1	238	ENSG00000225183.1	ENSG00000225183	processed_pseudogene	AL353898.1	NA	InGen	0.281563	1	ENST00000444055.1	0.350373	-3.8955	0.872194	0.388188	0.973086	-4.76478
ENSG00000215883.10	8926	ENSG00000215883.10	ENSG00000215883	protein_coding	CYB5RL	606495	InGen	0.89484	9	ENST00000287899.13;ENST00000420054.5;ENST00000421415.5;ENST00000490863.5;ENST00000528287.5;ENST00000534324.5;ENST00000493530.2;ENST00000462299.1;ENST00000497820.1	-0.0558859	2.95123	-0.502438	0.618051	0.987323	-5.5784
ENSG00000116221.15	2549	ENSG00000116221.15	ENSG00000116221	protein_coding	MRPL37	51253	InGen	9.31396	6	ENST00000487096.5;ENST00000336230.10;ENST00000360840.9;ENST00000605337.5;ENST00000490670.1;ENST00000398219.2	-0.0656192	4.54316	-0.572559	0.570074	0.985379	-5.72336
ENSG00000157216.15	5227	ENSG00000157216.15	ENSG00000157216	protein_coding	SSBP3	23648	InGen	18.9735	16	ENST00000326956.11;ENST00000610401.4;ENST00000528930.5;ENST00000417664.6;ENST00000371320.7;ENST00000371319.7;ENST00000533946.5;ENST00000357475.8;ENST00000426150.5;ENST00000444533.5;ENST00000420121.5;ENST00000530618.1;ENST00000533209.5;ENST00000525990.1;ENST00000528787.1;ENST00000448572.1	-0.196156	6.54665	-1.74924	0.087742	0.953638	-4.52119
ENSG00000162390.17	9768	ENSG00000162390.17	ENSG00000162390	protein_coding	ACOT11	26027	InGen	4.7663	5	ENST00000481208.5;ENST00000498228.1;ENST00000343744.6;ENST00000371316.3;ENST00000479837.1	-0.147337	5.41817	-0.827106	0.412971	0.976907	-5.59561
ENSG00000184313.20	9088	ENSG00000184313.20	ENSG00000184313	protein_coding	MROH7	374977	InGen	0.850635	13	ENST00000339553.9;ENST00000421030.7;ENST00000478097.1;ENST00000472987.5;ENST00000440047.5;ENST00000409996.5;ENST00000395690.6;ENST00000413188.5;ENST00000422659.5;ENST00000438846.5;ENST00000440217.5;ENST00000493533.1;ENST00000371287.3	-0.207446	2.81093	-1.0941	0.280303	0.971715	-5.141
ENSG00000243725.7	3488	ENSG00000243725.7	ENSG00000243725	protein_coding	TTC4	7268	InGen	0.643751	4	ENST00000371281.4;ENST00000486621.1;ENST00000371284.9;ENST00000486091.1	0.0419129	1.14026	0.316797	0.753007	0.990442	-5.39836
ENSG00000162396.6	2356	ENSG00000162396.6	ENSG00000162396	protein_coding	PARS2	25973	InGen	1.49933	1	ENST00000371279.4	0.0852525	1.79174	0.626802	0.534268	0.9844	-5.35843
ENSG00000116133.13	6214	ENSG00000116133.13	ENSG00000116133	protein_coding	DHCR24	1718	InGen	24.7156	12	ENST00000371269.9;ENST00000647912.1;ENST00000535035.6;ENST00000649769.1;ENST00000648712.1;ENST00000648728.1;ENST00000436604.2;ENST00000647585.1;ENST00000648641.1;ENST00000650362.1;ENST00000648182.1;ENST00000648494.1	0.0649104	7.22056	0.51985	0.605967	0.987323	-5.78663
ENSG00000162402.14	12023	ENSG00000162402.14	ENSG00000162402	protein_coding	USP24	23358	InGen	12.1814	7	ENST00000294383.7;ENST00000484447.5;ENST00000480962.1;ENST00000472566.1;ENST00000512504.1;ENST00000482197.1;ENST00000634589.1	-0.017981	7.17358	-0.339107	0.736262	0.990442	-5.86077
ENSG00000162407.9	5272	ENSG00000162407.9	ENSG00000162407	protein_coding	PLPP3	8613	InGen	20.2404	5	ENST00000371250.4;ENST00000472957.1;ENST00000459962.1;ENST00000461655.1;ENST00000476206.1	0.00646722	6.69671	0.0448404	0.964452	0.999562	-5.92211
ENSG00000162409.11	9362	ENSG00000162409.11	ENSG00000162409	protein_coding	PRKAA2	5563	InGen	7.89525	2	ENST00000371244.9;ENST00000610361.1	-0.175607	6.13215	-1.41969	0.163266	0.958676	-4.99132
ENSG00000187889.13	4648	ENSG00000187889.13	ENSG00000187889	protein_coding	FYB2	199920	InGen	0.718562	5	ENST00000343433.7;ENST00000493000.5;ENST00000497991.1;ENST00000484327.1;ENST00000371240.3	-0.367984	0.385151	-0.840347	0.405594	0.97598	-5.06964
ENSG00000173406.15	7548	ENSG00000173406.15	ENSG00000173406	protein_coding	DAB1	1600	InGen	3.64296	11	ENST00000371236.6;ENST00000414851.6;ENST00000485760.5;ENST00000420954.6;ENST00000371231.5;ENST00000371232.8;ENST00000332102.10;ENST00000371230.1;ENST00000489267.1;ENST00000473821.1;ENST00000477280.1	0.0384005	4.6711	0.240538	0.811114	0.995704	-5.85493
ENSG00000236888.1	360	ENSG00000236888.1	ENSG00000236888	processed_pseudogene	RPS20P5	NA	InGen	1.93214	1	ENST00000434808.1	-0.385372	-1.00685	-0.909157	0.368587	0.972406	-4.90052
ENSG00000229887.4	1447	ENSG00000229887.4	ENSG00000229887	transcribed_unprocessed_pseudogene	HNRNPA1P6	NA	InGen	0.961279	2	ENST00000631770.1;ENST00000394002.4	-0.335988	0.204371	-1.23533	0.223748	0.971715	-4.73862
ENSG00000223416.3	348	ENSG00000223416.3	ENSG00000223416	processed_pseudogene	RPS26P15	NA	InGen	1.44053	1	ENST00000488067.1	-0.520557	-1.2782	-1.83679	0.073506	0.93132	-4.05176
ENSG00000233216.1	322	ENSG00000233216.1	ENSG00000233216	processed_pseudogene	AL357373.1	NA	InGen	1.8006	1	ENST00000394974.2	0.216415	-1.11221	0.665748	0.509305	0.982588	-5.01988
ENSG00000162600.12	3718	ENSG00000162600.12	ENSG00000162600	protein_coding	OMA1	115209	InGen	5.16592	11	ENST00000467509.5;ENST00000460671.1;ENST00000421528.6;ENST00000371226.8;ENST00000476933.1;ENST00000456980.5;ENST00000467063.1;ENST00000419242.5;ENST00000426139.5;ENST00000453710.1;ENST00000482274.2	0.0214561	4.20068	0.133835	0.894189	0.999254	-5.83957
ENSG00000185839.3	690	ENSG00000185839.3	ENSG00000185839	processed_pseudogene	AL035411.1	NA	InGen	1.16906	1	ENST00000427762.1	-0.27886	-0.400634	-1.35991	0.181299	0.962268	-4.57591
ENSG00000162601.11	13115	ENSG00000162601.11	ENSG00000162601	protein_coding	MYSM1	114803	InGen	5.75681	12	ENST00000655340.1;ENST00000493821.6;ENST00000472487.6;ENST00000622766.1;ENST00000665648.1;ENST00000659812.1;ENST00000659108.1;ENST00000401044.7;ENST00000660611.1;ENST00000481973.1;ENST00000483003.5;ENST00000489282.1	0.00986475	6.19535	0.116696	0.907671	0.999254	-5.92059
ENSG00000283445.1	4739	ENSG00000283445.1	ENSG00000283445	lncRNA	AL136985.3	NA	InGen	0.418163	2	ENST00000637377.1;ENST00000636386.1	-0.0362525	0.62888	-0.0904169	0.928397	0.999254	-5.36982
ENSG00000177606.7	3257	ENSG00000177606.7	ENSG00000177606	protein_coding	JUN	3725	InGen	20.0679	1	ENST00000371222.4	0.124158	5.85124	0.675849	0.502936	0.982588	-5.70611
ENSG00000234807.7	5017	ENSG00000234807.7	ENSG00000234807	lncRNA	LINC01135	NA	InGen	0.994394	5	ENST00000653297.1;ENST00000649834.1;ENST00000663144.1;ENST00000419531.3;ENST00000669294.1	0.0201087	2.21985	0.129308	0.897747	0.999254	-5.58436
ENSG00000232453.7	2068	ENSG00000232453.7	ENSG00000232453	lncRNA	LINC02777	NA	InGen	0.465821	10	ENST00000423408.6;ENST00000669325.1;ENST00000634986.1;ENST00000635492.1;ENST00000660449.1;ENST00000634763.1;ENST00000427292.2;ENST00000653076.1;ENST00000662139.1;ENST00000665413.1	-0.0572186	-0.082945	-0.329466	0.743483	0.990442	-5.24209
ENSG00000270457.1	338	ENSG00000270457.1	ENSG00000270457	lncRNA	AC093424.1	NA	InGen	0.398697	1	ENST00000604999.1	0.0998181	-3.15993	0.242515	0.809592	0.995704	-4.9914
ENSG00000172456.17	12174	ENSG00000172456.17	ENSG00000172456	protein_coding	FGGY	55277	InGen	1.83111	25	ENST00000582567.1;ENST00000413489.5;ENST00000634606.1;ENST00000474476.5;ENST00000462744.5;ENST00000371218.8;ENST00000495718.5;ENST00000583635.1;ENST00000303721.11;ENST00000430447.5;ENST00000634364.1;ENST00000635297.1;ENST00000634399.1;ENST00000635156.1;ENST00000424725.2;ENST00000371212.5;ENST00000475949.5;ENST00000485720.1;ENST00000371210.1;ENST00000493891.5;ENST00000466791.5;ENST00000476939.5;EN…	-0.0685545	4.46037	-0.665183	0.509663	0.982588	-5.66371
ENSG00000134709.11	6662	ENSG00000134709.11	ENSG00000134709	protein_coding	HOOK1	51361	InGen	6.54008	6	ENST00000455990.5;ENST00000371208.4;ENST00000465876.5;ENST00000474695.1;ENST00000466803.1;ENST00000491135.1	-0.211613	5.33709	-1.36274	0.180412	0.961731	-5.05526
ENSG00000134716.11	2973	ENSG00000134716.11	ENSG00000134716	protein_coding	CYP2J2	1573	InGen	6.81462	5	ENST00000371204.4;ENST00000492633.5;ENST00000469406.6;ENST00000466095.5;ENST00000468257.2	0.1759	4.2758	1.04601	0.301693	0.971715	-5.34642
ENSG00000162598.13	4422	ENSG00000162598.13	ENSG00000162598	protein_coding	C1orf87	127795	InGen	0.278843	5	ENST00000486478.5;ENST00000450089.6;ENST00000371201.3;ENST00000488027.5;ENST00000491817.2	-0.652575	-1.04332	-1.31462	0.195953	0.968883	-4.60572
ENSG00000226476.5	15496	ENSG00000226476.5	ENSG00000226476	lncRNA	LINC01748	NA	InGen	0.684808	26	ENST00000634836.1;ENST00000661790.1;ENST00000635048.2;ENST00000668888.1;ENST00000635616.1;ENST00000657534.1;ENST00000662037.1;ENST00000654935.1;ENST00000439156.2;ENST00000634281.1;ENST00000660110.1;ENST00000660992.1;ENST00000665573.1;ENST00000671019.1;ENST00000671035.1;ENST00000662596.1;ENST00000661176.1;ENST00000661045.1;ENST00000662065.1;ENST00000670448.1;ENST00000654255.1;ENST00000656757.1;ENS…	0.119755	3.36289	0.920011	0.362955	0.972406	-5.36139
ENSG00000231252.3	4298	ENSG00000231252.3	ENSG00000231252	lncRNA	AC099792.1	NA	InGen	1.11559	8	ENST00000423403.1;ENST00000667862.1;ENST00000665290.1;ENST00000667362.1;ENST00000665662.1;ENST00000635290.1;ENST00000663928.1;ENST00000634701.1	0.241187	2.17179	1.28625	0.205581	0.971715	-4.86794
ENSG00000162599.17	55886	ENSG00000162599.17	ENSG00000162599	protein_coding	NFIA	4774	InGen	5.37249	22	ENST00000371191.5;ENST00000664495.1;ENST00000476646.5;ENST00000407417.7;ENST00000479364.1;ENST00000371189.8;ENST00000664149.1;ENST00000670151.1;ENST00000662015.1;ENST00000403491.8;ENST00000371187.7;ENST00000485903.6;ENST00000371185.6;ENST00000371184.6;ENST00000603233.2;ENST00000496712.1;ENST00000663597.1;ENST00000657234.1;ENST00000655770.1;ENST00000482020.1;ENST00000357977.5;ENST00000493627.1	0.00770653	8.18596	0.0762298	0.939607	0.999254	-5.88975
ENSG00000237928.6	6214	ENSG00000237928.6	ENSG00000237928	lncRNA	NFIA-AS2	NA	InGen	0.219082	5	ENST00000665665.1;ENST00000655960.1;ENST00000438559.5;ENST00000418662.1;ENST00000421455.2	0.38837	0.245999	1.51773	0.136765	0.958676	-4.45026
ENSG00000162604.12	5516	ENSG00000162604.12	ENSG00000162604	protein_coding	TM2D1	83941	InGen	4.60451	12	ENST00000606498.5;ENST00000294613.9;ENST00000472357.1;ENST00000371180.6;ENST00000488206.5;ENST00000472989.5;ENST00000488410.5;ENST00000468586.5;ENST00000371178.5;ENST00000494926.5;ENST00000496465.1;ENST00000371177.2	-0.0101176	4.63999	-0.0853739	0.93238	0.999254	-5.88247
ENSG00000271200.1	427	ENSG00000271200.1	ENSG00000271200	lncRNA	AC099791.2	NA	InGen	0.893865	1	ENST00000605725.1	0.0389747	-1.44799	0.1738	0.862879	0.999144	-5.12072
ENSG00000132849.20	11990	ENSG00000132849.20	ENSG00000132849	protein_coding	PATJ	10207	InGen	3.66967	18	ENST00000642238.1;ENST00000316485.11;ENST00000635214.1;ENST00000459752.5;ENST00000484562.5;ENST00000371158.6;ENST00000613764.4;ENST00000635023.1;ENST00000484937.5;ENST00000488913.1;ENST00000493967.1;ENST00000494842.2;ENST00000490547.2;ENST00000646453.1;ENST00000635137.1;ENST00000307297.8;ENST00000465798.2;ENST00000472512.2	-0.152106	5.3264	-1.03952	0.304661	0.971715	-5.40993
ENSG00000200575.1	104	ENSG00000200575.1	ENSG00000200575	snRNA	RNU6-414P	NA	InGen	0.526265	1	ENST00000363705.1	0.248224	-4.30456	0.577368	0.566852	0.985379	-4.86064
ENSG00000212360.1	104	ENSG00000212360.1	ENSG00000212360	snRNA	RNU6-1177P	NA	InGen	0.2703	1	ENST00000391058.1	0.0175482	-4.70561	0.0492285	0.960977	0.999562	-4.92741
ENSG00000236646.1	270	ENSG00000236646.1	ENSG00000236646	processed_pseudogene	LAMTOR5P1	NA	InGen	0.393198	1	ENST00000444290.1	0.0455659	-3.43772	0.108333	0.91426	0.999254	-4.98915
ENSG00000242860.3	294	ENSG00000242860.3	ENSG00000242860	misc_RNA	RN7SL180P	NA	InGen	0.333175	1	ENST00000466769.3	-0.918621	-3.51292	-2.43157	0.0194952	0.804166	-3.49672
ENSG00000263908.1	74	ENSG00000263908.1	ENSG00000263908	miRNA	MIR3116-1	NA	InGen	0.214508	1	ENST00000584654.1	-0.0218295	-4.96836	-0.0672374	0.94672	0.999486	-4.91731
ENSG00000132854.19	6814	ENSG00000132854.19	ENSG00000132854	protein_coding	KANK4	163782	InGen	0.422296	4	ENST00000371153.9;ENST00000317477.8;ENST00000371150.5;ENST00000354381.3	0.285908	1.33785	1.20493	0.235149	0.971715	-4.86721
ENSG00000162607.13	3869	ENSG00000162607.13	ENSG00000162607	protein_coding	USP1	7398	InGen	8.97681	4	ENST00000452143.5;ENST00000442679.5;ENST00000371146.5;ENST00000339950.5	0.0787758	5.10763	0.735058	0.466493	0.978613	-5.65669
ENSG00000116641.18	24890	ENSG00000116641.18	ENSG00000116641	protein_coding	DOCK7	85440	InGen	4.21357	37	ENST00000634495.2;ENST00000251157.10;ENST00000635253.2;ENST00000454575.6;ENST00000635348.1;ENST00000635983.1;ENST00000340370.10;ENST00000637255.1;ENST00000634264.1;ENST00000635123.1;ENST00000637306.1;ENST00000489185.1;ENST00000467758.1;ENST00000637487.1;ENST00000635088.1;ENST00000637839.1;ENST00000638042.1;ENST00000636370.1;ENST00000636746.1;ENST00000637735.1;ENST00000637208.1;ENST00000479983.1;E…	-0.0411821	6.68082	-0.485484	0.629921	0.987411	-5.81125
ENSG00000213703.2	546	ENSG00000213703.2	ENSG00000213703	processed_pseudogene	AL138847.1	NA	InGen	1.33306	1	ENST00000258651.4	-0.0223943	-0.569627	-0.111755	0.911564	0.999254	-5.21999
ENSG00000235545.1	1228	ENSG00000235545.1	ENSG00000235545	lncRNA	AC103923.1	NA	InGen	1.06317	1	ENST00000453229.1	-0.141449	0.324314	-0.905562	0.370465	0.972406	-5.01518
ENSG00000125703.15	3116	ENSG00000125703.15	ENSG00000125703	protein_coding	ATG4C	84938	InGen	11.2861	5	ENST00000317868.9;ENST00000443289.5;ENST00000371120.7;ENST00000371118.1;ENST00000414558.2	0.2191	5.0795	1.5893	0.119685	0.958676	-4.74744
ENSG00000088035.18	5487	ENSG00000088035.18	ENSG00000088035	protein_coding	ALG6	29929	InGen	1.49464	12	ENST00000647818.1;ENST00000603108.6;ENST00000648964.1;ENST00000650469.1;ENST00000650494.1;ENST00000263440.6;ENST00000649570.1;ENST00000487136.2;ENST00000650331.1;ENST00000465969.5;ENST00000462390.1;ENST00000494765.2	0.0232315	3.02038	0.225217	0.822931	0.996498	-5.67768
ENSG00000142856.16	5459	ENSG00000142856.16	ENSG00000142856	protein_coding	ITGB3BP	23421	InGen	1.51946	14	ENST00000492655.1;ENST00000371092.7;ENST00000271002.14;ENST00000489099.5;ENST00000461681.5;ENST00000463803.5;ENST00000478538.1;ENST00000476508.5;ENST00000460394.5;ENST00000462285.5;ENST00000489863.5;ENST00000465781.5;ENST00000460251.5;ENST00000478138.1	-0.132279	2.90543	-0.778289	0.440873	0.97703	-5.41285
ENSG00000203965.13	5704	ENSG00000203965.13	ENSG00000203965	protein_coding	EFCAB7	84455	InGen	3.88794	6	ENST00000480886.1;ENST00000371088.5;ENST00000493605.1;ENST00000496956.1;ENST00000460678.6;ENST00000461039.1	-0.194486	4.41658	-1.78852	0.081092	0.940071	-4.41833
ENSG00000251720.1	60	ENSG00000251720.1	ENSG00000251720	snRNA	RNU7-123P	NA	InGen	0.271373	1	ENST00000515911.1	0.391438	-5.02612	1.20216	0.236208	0.971715	-4.57482
ENSG00000116652.6	3555	ENSG00000116652.6	ENSG00000116652	lncRNA	DLEU2L	NA	InGen	1.45248	1	ENST00000371086.3	-0.351242	2.16796	-1.65305	0.105969	0.958676	-4.42048
ENSG00000079739.17	4077	ENSG00000079739.17	ENSG00000079739	protein_coding	PGM1	5236	InGen	9.82116	6	ENST00000650546.1;ENST00000371084.8;ENST00000540265.5;ENST00000473117.2;ENST00000371083.4;ENST00000483707.1	-0.182357	5.2793	-1.42004	0.163164	0.958676	-4.98266
ENSG00000244256.3	305	ENSG00000244256.3	ENSG00000244256	misc_RNA	RN7SL130P	NA	InGen	0.802158	1	ENST00000489463.3	0.530737	-2.26393	1.44368	0.156435	0.958676	-4.43659
ENSG00000185483.12	6720	ENSG00000185483.12	ENSG00000185483	protein_coding	ROR1	4919	InGen	0.549803	4	ENST00000371079.6;ENST00000371080.5;ENST00000482426.1;ENST00000545203.2	0.0818543	1.75131	0.38227	0.704238	0.989244	-5.46117
ENSG00000158966.16	7022	ENSG00000158966.16	ENSG00000158966	protein_coding	CACHD1	57685	InGen	11.3832	6	ENST00000651257.2;ENST00000290039.6;ENST00000650260.1;ENST00000495994.5;ENST00000470527.1;ENST00000486580.1	-0.152	6.23149	-1.48954	0.144007	0.958676	-4.89901
ENSG00000264470.1	77	ENSG00000264470.1	ENSG00000264470	miRNA	MIR4794	NA	InGen	0.896373	1	ENST00000582305.1	-0.234291	-4.08061	-0.549786	0.585453	0.985537	-4.87862
ENSG00000162437.14	6070	ENSG00000162437.14	ENSG00000162437	protein_coding	RAVER2	55225	InGen	5.52196	3	ENST00000294428.7;ENST00000371072.8;ENST00000418058.1	-0.0945215	5.01219	-1.01898	0.314196	0.971715	-5.4209
ENSG00000162434.13	12620	ENSG00000162434.13	ENSG00000162434	protein_coding	JAK1	3716	InGen	9.84343	21	ENST00000342505.5;ENST00000673046.1;ENST00000672247.1;ENST00000672434.1;ENST00000672574.1;ENST00000671746.1;ENST00000673246.1;ENST00000673314.1;ENST00000673254.1;ENST00000671954.1;ENST00000672179.1;ENST00000673220.1;ENST00000671929.1;ENST00000465376.6;ENST00000481702.1;ENST00000471473.1;ENST00000673502.1;ENST00000494904.1;ENST00000672751.1;ENST00000672903.1;ENST00000672099.1	0.0107111	6.90284	0.0949005	0.924857	0.999254	-5.91571
ENSG00000226891.9	7863	ENSG00000226891.9	ENSG00000226891	lncRNA	LINC01359	NA	InGen	1.25575	21	ENST00000447748.5;ENST00000635398.1;ENST00000635626.1;ENST00000654678.1;ENST00000658189.1;ENST00000634775.1;ENST00000666562.1;ENST00000634604.2;ENST00000647968.1;ENST00000654680.1;ENST00000668343.1;ENST00000654707.1;ENST00000669029.1;ENST00000415842.5;ENST00000664673.1;ENST00000444349.6;ENST00000663993.1;ENST00000658816.1;ENST00000436350.2;ENST00000670320.1;ENST00000634799.1	-0.173865	3.18685	-0.975936	0.334826	0.972406	-5.29389
ENSG00000185031.6	1480	ENSG00000185031.6	ENSG00000185031	processed_pseudogene	SLC2A3P2	NA	InGen	1.71769	1	ENST00000331747.6	-0.287114	1.21997	-1.5263	0.134621	0.958676	-4.50526
ENSG00000272506.1	618	ENSG00000272506.1	ENSG00000272506	lncRNA	AL357078.2	NA	InGen	2.29193	1	ENST00000607528.1	-0.00808326	0.323182	-0.0348827	0.972343	0.999874	-5.3373
ENSG00000212257.1	107	ENSG00000212257.1	ENSG00000212257	snRNA	RNU6-1176P	NA	InGen	4.82777	1	ENST00000390955.1	-0.166813	-1.14008	-0.62652	0.534451	0.9844	-5.0296
ENSG00000265996.1	88	ENSG00000265996.1	ENSG00000265996	miRNA	MIR3671	NA	InGen	5.17827	1	ENST00000580455.1	0.862804	-1.37212	2.51783	0.0158131	0.787363	-3.19073
ENSG00000199135.1	75	ENSG00000199135.1	ENSG00000199135	miRNA	MIR101-1	NA	InGen	1.53598	1	ENST00000362265.1	0.026417	-3.23543	0.0650608	0.948442	0.999543	-5.00163
ENSG00000162433.15	7578	ENSG00000162433.15	ENSG00000162433	protein_coding	AK4	205	InGen	10.6255	8	ENST00000497030.5;ENST00000545314.5;ENST00000470888.6;ENST00000546702.5;ENST00000395334.6;ENST00000327299.8;ENST00000474968.5;ENST00000479060.1	-0.0842242	6.27103	-0.640904	0.525156	0.983019	-5.73254
ENSG00000231622.1	171	ENSG00000231622.1	ENSG00000231622	processed_pseudogene	RPS29P7	NA	InGen	0.995014	1	ENST00000439662.1	-0.295489	-2.74557	-0.892065	0.37757	0.972406	-4.79828
ENSG00000116675.16	6958	ENSG00000116675.16	ENSG00000116675	protein_coding	DNAJC6	9829	InGen	65.8451	8	ENST00000463018.5;ENST00000494710.6;ENST00000263441.11;ENST00000395325.7;ENST00000483402.1;ENST00000371069.5;ENST00000472787.1;ENST00000498720.1	0.196037	8.77091	1.23994	0.222056	0.971715	-5.16416
ENSG00000222624.1	191	ENSG00000222624.1	ENSG00000222624	snRNA	RNU2-15P	NA	InGen	0.980467	1	ENST00000410692.1	0.385436	-2.81561	0.843978	0.403585	0.975952	-4.82011
ENSG00000213625.9	5237	ENSG00000213625.9	ENSG00000213625	protein_coding	LEPROT	54741	InGen	7.35584	6	ENST00000475108.5;ENST00000497874.5;ENST00000371065.9;ENST00000488747.5;ENST00000484243.1;ENST00000613538.1	-0.0698314	5.16648	-0.411489	0.68286	0.989143	-5.83312
ENSG00000116678.19	11370	ENSG00000116678.19	ENSG00000116678	protein_coding	LEPR	3953	InGen	1.97327	8	ENST00000371059.7;ENST00000371060.7;ENST00000349533.10;ENST00000462765.5;ENST00000344610.12;ENST00000616738.4;ENST00000371058.1;ENST00000471762.1	0.0940198	4.18752	0.400211	0.691081	0.989244	-5.77103
ENSG00000237852.1	423	ENSG00000237852.1	ENSG00000237852	lncRNA	AC119800.1	NA	InGen	0.550746	1	ENST00000429871.1	0.0762743	-2.55583	0.179083	0.858756	0.999144	-5.03464
ENSG00000184588.18	8930	ENSG00000184588.18	ENSG00000184588	protein_coding	PDE4B	5142	InGen	12.4285	18	ENST00000329654.8;ENST00000341517.9;ENST00000423207.6;ENST00000531358.1;ENST00000532040.1;ENST00000526666.1;ENST00000412480.6;ENST00000371048.7;ENST00000490695.1;ENST00000491340.2;ENST00000528771.5;ENST00000371045.9;ENST00000531025.5;ENST00000526197.5;ENST00000480109.2;ENST00000534463.5;ENST00000524999.1;ENST00000483863.2	0.16864	6.75566	1.44341	0.156511	0.958676	-4.95609
ENSG00000118473.22	13320	ENSG00000118473.22	ENSG00000118473	protein_coding	SGIP1	84251	InGen	13.8116	14	ENST00000237247.10;ENST00000371039.5;ENST00000493564.1;ENST00000424320.5;ENST00000371037.9;ENST00000468286.5;ENST00000497055.1;ENST00000484988.2;ENST00000483060.1;ENST00000480548.5;ENST00000487507.1;ENST00000435165.2;ENST00000320161.10;ENST00000468570.1	0.060782	7.43784	0.424871	0.673155	0.989143	-5.82499
ENSG00000264720.3	78	ENSG00000264720.3	ENSG00000264720	miRNA	MIR3117	NA	InGen	15.4867	1	ENST00000584034.3	-0.194265	0.134957	-1.0745	0.288889	0.971715	-4.86906
ENSG00000152760.10	3360	ENSG00000152760.10	ENSG00000152760	protein_coding	TCTEX1D1	200132	InGen	1.50396	6	ENST00000525663.5;ENST00000282670.7;ENST00000528352.1;ENST00000491611.1;ENST00000448074.1;ENST00000489510.1	-0.382812	1.66208	-1.11067	0.273189	0.971715	-4.9921
ENSG00000152763.17	6673	ENSG00000152763.17	ENSG00000152763	protein_coding	WDR78	79819	InGen	3.76375	12	ENST00000371026.8;ENST00000491297.6;ENST00000464352.6;ENST00000371023.7;ENST00000531552.1;ENST00000469450.1;ENST00000493572.1;ENST00000531980.5;ENST00000371022.3;ENST00000532629.1;ENST00000488333.2;ENST00000474506.1	-0.190113	4.46797	-0.952434	0.346465	0.972406	-5.44764
ENSG00000198160.14	8273	ENSG00000198160.14	ENSG00000198160	protein_coding	MIER1	57708	InGen	6.27639	11	ENST00000355977.10;ENST00000371018.7;ENST00000357692.6;ENST00000401041.5;ENST00000371014.5;ENST00000371016.5;ENST00000371012.6;ENST00000401042.7;ENST00000355356.3;ENST00000479067.1;ENST00000493357.1	0.0390145	5.67749	0.437932	0.663737	0.989143	-5.83475
ENSG00000116704.8	6193	ENSG00000116704.8	ENSG00000116704	protein_coding	SLC35D1	23169	InGen	3.44038	1	ENST00000235345.6	-0.0201338	4.30056	-0.139132	0.890028	0.999254	-5.84868
ENSG00000275678.1	2352	ENSG00000275678.1	ENSG00000275678	lncRNA	AL133320.2	NA	InGen	0.273817	1	ENST00000621423.1	-0.790091	-1.49012	-1.57072	0.123942	0.958676	-4.33257
ENSG00000081985.11	4423	ENSG00000081985.11	ENSG00000081985	protein_coding	IL12RB2	3595	InGen	2.27998	7	ENST00000262345.5;ENST00000541374.5;ENST00000544434.5;ENST00000371000.5;ENST00000648487.1;ENST00000441640.3;ENST00000465396.1	-0.0804295	2.91073	-0.358874	0.721533	0.98984	-5.63747
ENSG00000142864.14	7676	ENSG00000142864.14	ENSG00000142864	protein_coding	SERBP1	26135	InGen	15.276	8	ENST00000370994.8;ENST00000370995.6;ENST00000361219.10;ENST00000370990.5;ENST00000493607.1;ENST00000462814.1;ENST00000484880.1;ENST00000490406.1	0.088497	6.8619	0.982071	0.331832	0.972406	-5.46708
ENSG00000116717.13	1925	ENSG00000116717.13	ENSG00000116717	protein_coding	GADD45A	1647	InGen	6.26423	7	ENST00000370985.4;ENST00000370986.9;ENST00000648742.1;ENST00000650283.1;ENST00000460575.1;ENST00000617962.2;ENST00000484245.1	-0.215835	3.1947	-0.788888	0.434721	0.97703	-5.44372
ENSG00000172380.6	4715	ENSG00000172380.6	ENSG00000172380	protein_coding	GNG12	55970	InGen	9.40221	2	ENST00000370982.4;ENST00000494936.1	-0.00373929	5.35684	-0.0228304	0.981896	0.999939	-5.91814
ENSG00000238778.1	61	ENSG00000238778.1	ENSG00000238778	snRNA	RNU7-80P	NA	InGen	1.31931	1	ENST00000459562.1	-0.315984	-3.7683	-0.798311	0.429295	0.97703	-4.804
ENSG00000162595.7	2049	ENSG00000162595.7	ENSG00000162595	protein_coding	DIRAS3	9077	InGen	4.92993	2	ENST00000370981.3;ENST00000646789.1	-0.340279	2.95005	-1.29485	0.202626	0.971715	-4.95083
ENSG00000228431.1	386	ENSG00000228431.1	ENSG00000228431	processed_pseudogene	ARL5AP3	NA	InGen	0.26851	1	ENST00000439327.1	0.19856	-3.47144	0.550645	0.584869	0.985537	-4.90493
ENSG00000116729.14	4459	ENSG00000116729.14	ENSG00000116729	protein_coding	WLS	79971	InGen	16.8911	14	ENST00000354777.6;ENST00000262348.9;ENST00000370976.7;ENST00000498615.1;ENST00000491811.5;ENST00000497187.5;ENST00000534713.5;ENST00000533537.5;ENST00000530486.5;ENST00000370973.2;ENST00000471243.2;ENST00000491076.1;ENST00000527864.1;ENST00000370971.1	-0.0682506	6.16123	-0.450648	0.654621	0.989143	-5.83085
ENSG00000234383.1	1330	ENSG00000234383.1	ENSG00000234383	processed_pseudogene	CTBP2P8	NA	InGen	1.61187	1	ENST00000422584.1	0.0941626	0.987765	0.491513	0.625688	0.987323	-5.32074
ENSG00000221203.1	93	ENSG00000221203.1	ENSG00000221203	miRNA	MIR1262	NA	InGen	1.69963	1	ENST00000408276.1	0.336826	-2.92923	0.898506	0.374169	0.972406	-4.78714
ENSG00000116745.7	2605	ENSG00000116745.7	ENSG00000116745	protein_coding	RPE65	6121	InGen	0.663172	1	ENST00000262340.6	-0.0541134	-0.22169	-0.129238	0.897802	0.999254	-5.2662
ENSG00000033122.20	14789	ENSG00000033122.20	ENSG00000033122	protein_coding	LRRC7	57554	InGen	20.6417	14	ENST00000651989.1;ENST00000310961.9;ENST00000370958.5;ENST00000651217.1;ENST00000415775.2;ENST00000588515.5;ENST00000609498.5;ENST00000608815.5;ENST00000608744.5;ENST00000609072.5;ENST00000608470.5;ENST00000607936.5;ENST00000565615.1;ENST00000441830.1	-0.179406	8.15807	-1.17821	0.245514	0.971715	-5.24715
ENSG00000287283.1	2154	ENSG00000287283.1	ENSG00000287283	lncRNA	AL117353.1	NA	InGen	0.199439	1	ENST00000656012.1	-0.0989683	-1.3728	-0.372214	0.711653	0.989244	-5.09527
ENSG00000240692.3	304	ENSG00000240692.3	ENSG00000240692	misc_RNA	RN7SL538P	NA	InGen	3.79929	1	ENST00000494227.3	-0.476733	-0.051146	-1.76518	0.0849903	0.949361	-4.14516
ENSG00000229359.2	996	ENSG00000229359.2	ENSG00000229359	transcribed_processed_pseudogene	PIN1P1	NA	InGen	1.55956	2	ENST00000412108.1;ENST00000439639.2	-0.482872	0.329639	-1.52891	0.133975	0.958676	-4.44235
ENSG00000237919.5	948	ENSG00000237919.5	ENSG00000237919	lncRNA	AL158840.1	NA	InGen	0.83694	2	ENST00000414132.5;ENST00000425754.1	-0.191767	-0.590312	-0.594737	0.555292	0.985054	-5.09737
ENSG00000066557.6	2843	ENSG00000066557.6	ENSG00000066557	protein_coding	LRRC40	55631	InGen	10.8086	1	ENST00000370952.4	0.1071	4.89278	0.774914	0.442842	0.97703	-5.6181
ENSG00000244389.3	297	ENSG00000244389.3	ENSG00000244389	misc_RNA	RN7SL242P	NA	InGen	0.288294	1	ENST00000491451.3	0.0680885	-3.65112	0.164413	0.870215	0.999144	-4.97284
ENSG00000116754.13	8473	ENSG00000116754.13	ENSG00000116754	protein_coding	SRSF11	9295	InGen	14.4746	16	ENST00000370951.5;ENST00000463877.1;ENST00000370950.7;ENST00000475204.5;ENST00000395136.6;ENST00000473950.5;ENST00000469170.5;ENST00000486667.5;ENST00000481648.5;ENST00000463116.1;ENST00000484162.5;ENST00000370949.1;ENST00000463859.5;ENST00000460795.5;ENST00000461935.1;ENST00000489188.1	-0.0168771	6.91957	-0.270483	0.788148	0.99418	-5.88488
ENSG00000118454.13	6184	ENSG00000118454.13	ENSG00000118454	protein_coding	ANKRD13C	81573	InGen	8.99542	5	ENST00000370944.9;ENST00000262346.6;ENST00000464236.1;ENST00000490846.5;ENST00000498735.1	-0.0191918	5.78779	-0.297358	0.767696	0.992864	-5.8843
ENSG00000197568.14	1222	ENSG00000197568.14	ENSG00000197568	protein_coding	HHLA3	11147	InGen	3.49267	7	ENST00000361764.8;ENST00000370940.6;ENST00000359875.9;ENST00000486110.1;ENST00000463058.5;ENST00000531950.1;ENST00000525653.1	-0.115783	2.07046	-1.01222	0.317376	0.972406	-5.12461
ENSG00000116761.12	2414	ENSG00000116761.12	ENSG00000116761	protein_coding	CTH	1491	InGen	2.76877	5	ENST00000411986.6;ENST00000370938.8;ENST00000464926.1;ENST00000346806.2;ENST00000482383.1	-0.0760952	2.70433	-0.697764	0.489268	0.982588	-5.43818
ENSG00000278636.1	283	ENSG00000278636.1	ENSG00000278636	misc_RNA	Metazoa_SRP	NA	InGen	0.222169	1	ENST00000612213.1	-0.468226	-4.0041	-1.31639	0.195364	0.968883	-4.51523
ENSG00000271992.1	466	ENSG00000271992.1	ENSG00000271992	lncRNA	AL354872.2	NA	InGen	0.540509	1	ENST00000607679.1	0.260571	-2.15936	0.843152	0.404041	0.975952	-4.85042
ENSG00000050628.20	9653	ENSG00000050628.20	ENSG00000050628	protein_coding	PTGER3	5733	InGen	3.41228	12	ENST00000370931.7;ENST00000370932.6;ENST00000628037.2;ENST00000497146.5;ENST00000361210.6;ENST00000479353.5;ENST00000460330.5;ENST00000356595.8;ENST00000306666.9;ENST00000351052.9;ENST00000354608.9;ENST00000370924.4	-0.04817	4.61022	-0.148673	0.882541	0.999254	-5.87272
ENSG00000269933.1	649	ENSG00000269933.1	ENSG00000269933	lncRNA	AL031429.2	NA	InGen	1.07174	1	ENST00000602605.1	-0.240396	-1.07591	-0.56786	0.57323	0.985379	-5.05684
ENSG00000235079.1	967	ENSG00000235079.1	ENSG00000235079	lncRNA	ZRANB2-AS1	NA	InGen	0.23395	2	ENST00000450461.1;ENST00000426999.1	0.165708	-2.52585	0.420634	0.676222	0.989143	-4.99478
ENSG00000132485.14	4985	ENSG00000132485.14	ENSG00000132485	protein_coding	ZRANB2	9406	InGen	17.9843	7	ENST00000370920.8;ENST00000477096.1;ENST00000254821.10;ENST00000487510.1;ENST00000479947.1;ENST00000473260.1;ENST00000611683.1	0.0408656	6.47332	0.651813	0.518164	0.982588	-5.72429
ENSG00000207721.1	86	ENSG00000207721.1	ENSG00000207721	miRNA	MIR186	NA	InGen	7.76376	1	ENST00000384988.1	0.449809	-0.807043	1.50029	0.141209	0.958676	-4.41677
ENSG00000229956.11	14877	ENSG00000229956.11	ENSG00000229956	lncRNA	ZRANB2-AS2	NA	InGen	0.265277	43	ENST00000455406.6;ENST00000654734.1;ENST00000671179.1;ENST00000634641.1;ENST00000627548.2;ENST00000599146.5;ENST00000626344.2;ENST00000630994.2;ENST00000627516.2;ENST00000627902.2;ENST00000630926.2;ENST00000596952.5;ENST00000625896.2;ENST00000663294.1;ENST00000413421.5;ENST00000628635.2;ENST00000626510.2;ENST00000628683.2;ENST00000628797.2;ENST00000628450.2;ENST00000594152.5;ENST00000653422.1;ENS…	0.18552	1.95489	1.37879	0.175445	0.961731	-4.74336
ENSG00000172260.15	13208	ENSG00000172260.15	ENSG00000172260	protein_coding	NEGR1	257194	InGen	19.3189	5	ENST00000357731.10;ENST00000306821.3;ENST00000474357.1;ENST00000478526.1;ENST00000467479.1	0.0803643	7.81999	0.374118	0.710247	0.989244	-5.83562
ENSG00000228853.1	534	ENSG00000228853.1	ENSG00000228853	lncRNA	NEGR1-IT1	NA	InGen	1.43652	1	ENST00000453121.1	-0.0391489	-0.630607	-0.169398	0.866318	0.999144	-5.21079
ENSG00000233994.2	608	ENSG00000233994.2	ENSG00000233994	processed_pseudogene	GDI2P2	NA	InGen	0.214464	1	ENST00000445131.2	0.248696	-3.49261	0.571419	0.570839	0.985379	-4.89964
ENSG00000286863.1	6418	ENSG00000286863.1	ENSG00000286863	lncRNA	AL513166.1	NA	InGen	0.950708	6	ENST00000653965.1;ENST00000667836.1;ENST00000665984.1;ENST00000662505.1;ENST00000666987.1;ENST00000659328.1	-0.1254	2.53588	-0.901219	0.372742	0.972406	-5.27339
ENSG00000227207.2	358	ENSG00000227207.2	ENSG00000227207	processed_pseudogene	RPL31P12	NA	InGen	0.537098	1	ENST00000422587.2	-0.625098	-3.59096	-0.982945	0.331406	0.972406	-4.72144
ENSG00000227016.3	1382	ENSG00000227016.3	ENSG00000227016	lncRNA	LINC02796	NA	InGen	0.317926	1	ENST00000418078.3	-0.504132	-1.45535	-1.93914	0.0593951	0.911918	-3.93619
ENSG00000285778.2	3776	ENSG00000285778.2	ENSG00000285778	lncRNA	AL591463.1	NA	InGen	0.315764	3	ENST00000649962.1;ENST00000667324.1;ENST00000666275.1	-0.00300557	-0.304534	-0.0085051	0.993255	0.999939	-5.27379
ENSG00000254685.6	4180	ENSG00000254685.6	ENSG00000254685	protein_coding	FPGT	8790	InGen	2.65187	8	ENST00000370898.7;ENST00000467578.6;ENST00000524915.5;ENST00000370894.9;ENST00000482102.2;ENST00000529485.5;ENST00000534056.5;ENST00000472069.1	0.0158372	3.43648	0.112568	0.910923	0.999254	-5.75175
ENSG00000259030.7	9896	ENSG00000259030.7	ENSG00000259030	protein_coding	FPGT-TNNI3K	100526835	InGen	0.306968	7	ENST00000557284.6;ENST00000370899.7;ENST00000370895.5;ENST00000534632.5;ENST00000533006.1;ENST00000648585.1;ENST00000370893.1	-0.207419	1.53197	-1.37674	0.176073	0.961731	-4.70443
ENSG00000116783.15	4733	ENSG00000116783.15	ENSG00000116783	protein_coding	TNNI3K	51086	InGen	0.212975	8	ENST00000326637.8;ENST00000530184.1;ENST00000497284.1;ENST00000526236.5;ENST00000534020.5;ENST00000525480.2;ENST00000370889.2;ENST00000465473.1	-0.321885	-0.109764	-1.5072	0.139436	0.958676	-4.44117
ENSG00000233894.1	905	ENSG00000233894.1	ENSG00000233894	lncRNA	AC105271.1	NA	InGen	0.286586	2	ENST00000442876.1;ENST00000411417.1	-0.28039	-2.35089	-0.752784	0.455886	0.97703	-4.88843
ENSG00000162621.6	3859	ENSG00000162621.6	ENSG00000162621	protein_coding	LRRC53	105378803	InGen	0.731271	1	ENST00000294635.4	0.553851	0.777356	1.74701	0.0881315	0.953638	-4.20854
ENSG00000178965.14	8827	ENSG00000178965.14	ENSG00000178965	protein_coding	ERICH3	127254	InGen	10.2474	5	ENST00000433746.2;ENST00000326665.10;ENST00000614534.1;ENST00000420661.6;ENST00000479666.1	-0.171868	6.3606	-0.916436	0.364804	0.972406	-5.52902
ENSG00000272864.1	565	ENSG00000272864.1	ENSG00000272864	lncRNA	AC135803.1	NA	InGen	0.609291	1	ENST00000608748.1	0.229036	-1.99449	0.75228	0.456185	0.977049	-4.90457
ENSG00000116791.14	4085	ENSG00000116791.14	ENSG00000116791	protein_coding	CRYZ	1429	InGen	4.80358	7	ENST00000370872.7;ENST00000340866.10;ENST00000492102.1;ENST00000417775.5;ENST00000370871.7;ENST00000370870.5;ENST00000441120.1	0.00745827	4.0853	0.0339239	0.973103	0.999874	-5.83555
ENSG00000162623.16	4616	ENSG00000162623.16	ENSG00000162623	protein_coding	TYW3	127253	InGen	4.8395	8	ENST00000457880.6;ENST00000370867.8;ENST00000479111.5;ENST00000483990.1;ENST00000485401.5;ENST00000449696.3;ENST00000486467.1;ENST00000467646.1	0.0961559	4.46409	1.03517	0.306665	0.971715	-5.37264
ENSG00000137968.16	6299	ENSG00000137968.16	ENSG00000137968	protein_coding	SLC44A5	204962	InGen	2.68624	3	ENST00000370859.7;ENST00000370855.5;ENST00000469525.1	-0.0554531	3.9345	-0.348333	0.729374	0.990119	-5.76044
ENSG00000252338.1	105	ENSG00000252338.1	ENSG00000252338	snRNA	RNU6-503P	NA	InGen	1.79377	1	ENST00000516529.1	0.305143	-2.66652	0.782206	0.438593	0.97703	-4.85505
ENSG00000117054.13	4783	ENSG00000117054.13	ENSG00000117054	protein_coding	ACADM	34	InGen	10.8255	18	ENST00000541113.5;ENST00000370841.8;ENST00000525881.5;ENST00000526129.5;ENST00000526196.5;ENST00000534146.5;ENST00000532509.5;ENST00000370834.9;ENST00000473018.2;ENST00000530953.6;ENST00000534334.5;ENST00000525808.5;ENST00000420607.6;ENST00000529059.5;ENST00000526930.1;ENST00000532207.5;ENST00000528016.1;ENST00000481374.1	-0.0731164	5.63562	-0.483959	0.630993	0.987621	-5.81464
ENSG00000137955.16	5920	ENSG00000137955.16	ENSG00000137955	protein_coding	RABGGTB	5876	InGen	6.83599	14	ENST00000496055.5;ENST00000473406.5;ENST00000485459.5;ENST00000370826.3;ENST00000497648.1;ENST00000319942.8;ENST00000462042.5;ENST00000470201.5;ENST00000471759.5;ENST00000491266.5;ENST00000461653.5;ENST00000489450.1;ENST00000467748.1;ENST00000459697.1	0.0256742	5.30903	0.235518	0.81498	0.99593	-5.89293
ENSG00000057468.7	3270	ENSG00000057468.7	ENSG00000057468	protein_coding	MSH4	4438	InGen	0.584884	1	ENST00000263187.4	0.649368	0.734074	2.30606	0.0262444	0.83229	-3.37811
ENSG00000184005.11	7212	ENSG00000184005.11	ENSG00000184005	protein_coding	ST6GALNAC3	256435	InGen	2.30242	3	ENST00000328299.4;ENST00000621530.1;ENST00000464140.1	0.134422	3.94288	0.73597	0.465944	0.978613	-5.56827
ENSG00000272855.1	463	ENSG00000272855.1	ENSG00000272855	lncRNA	AC104458.1	NA	InGen	0.299255	1	ENST00000608243.1	0.339491	-2.94879	1.0227	0.312455	0.971715	-4.71832
ENSG00000226415.1	750	ENSG00000226415.1	ENSG00000226415	processed_pseudogene	TPI1P1	NA	InGen	10.0237	1	ENST00000420977.1	0.0668635	2.77234	0.360108	0.720617	0.989588	-5.60584
ENSG00000117069.15	6059	ENSG00000117069.15	ENSG00000117069	protein_coding	ST6GALNAC5	81849	InGen	6.81468	5	ENST00000480428.1;ENST00000318803.6;ENST00000477717.6;ENST00000496845.1;ENST00000488940.1	0.190205	5.1564	0.730974	0.468957	0.978613	-5.65966
ENSG00000276081.1	60	ENSG00000276081.1	ENSG00000276081	miRNA	MIR7156	NA	InGen	2.80569	1	ENST00000620979.1	-0.187138	-2.96593	-0.406597	0.686421	0.989244	-4.97065
ENSG00000230498.2	2583	ENSG00000230498.2	ENSG00000230498	lncRNA	AL035409.1	NA	InGen	1.65654	2	ENST00000454305.1;ENST00000659520.1	0.0741351	1.87899	0.282122	0.779271	0.994166	-5.50513
ENSG00000142892.15	5514	ENSG00000142892.15	ENSG00000142892	protein_coding	PIGK	10026	InGen	5.99193	5	ENST00000370812.8;ENST00000445065.5;ENST00000487906.5;ENST00000359130.1;ENST00000478391.1	0.0849156	5.00937	0.634493	0.529288	0.983501	-5.71669
ENSG00000226084.5	555	ENSG00000226084.5	ENSG00000226084	processed_pseudogene	AC113935.1	NA	InGen	10.9036	1	ENST00000471722.1	-0.14317	2.45558	-0.687154	0.495859	0.982588	-5.41164
ENSG00000287870.1	1211	ENSG00000287870.1	ENSG00000287870	lncRNA	AC093433.2	NA	InGen	1.553	1	ENST00000654296.1	0.109227	0.733907	0.519637	0.606114	0.987323	-5.27945
ENSG00000154027.19	6948	ENSG00000154027.19	ENSG00000154027	protein_coding	AK5	26289	InGen	47.0598	13	ENST00000354567.7;ENST00000317704.8;ENST00000344720.9;ENST00000478407.1;ENST00000469394.1;ENST00000466114.1;ENST00000524494.1;ENST00000465146.5;ENST00000530826.1;ENST00000527263.1;ENST00000478255.1;ENST00000466393.1;ENST00000531672.1	0.17371	8.22944	0.867641	0.390647	0.973086	-5.53865
ENSG00000251767.1	62	ENSG00000251767.1	ENSG00000251767	snRNA	RNU7-8P	NA	InGen	6.71413	1	ENST00000515958.1	0.0643692	-1.46386	0.243483	0.808847	0.995704	-5.10859
ENSG00000036549.13	9008	ENSG00000036549.13	ENSG00000036549	protein_coding	AC118549.1	26009	InGen	9.14946	11	ENST00000481346.5;ENST00000370801.8;ENST00000476275.5;ENST00000370798.5;ENST00000476195.5;ENST00000474746.1;ENST00000433749.5;ENST00000414381.5;ENST00000463166.5;ENST00000469944.1;ENST00000458763.2	0.0487365	6.35341	0.577691	0.566636	0.985379	-5.76829
ENSG00000077254.14	6918	ENSG00000077254.14	ENSG00000077254	protein_coding	USP33	23032	InGen	20.237	18	ENST00000370794.7;ENST00000481579.5;ENST00000357428.5;ENST00000370793.5;ENST00000533928.1;ENST00000477949.1;ENST00000370792.7;ENST00000527390.1;ENST00000472462.1;ENST00000498328.1;ENST00000461986.5;ENST00000531637.5;ENST00000462192.1;ENST00000524536.5;ENST00000525113.5;ENST00000528150.1;ENST00000530709.5;ENST00000524778.1	0.0200169	7.11295	0.233686	0.816393	0.996161	-5.89081
ENSG00000180488.15	10128	ENSG00000180488.15	ENSG00000180488	protein_coding	MIGA1	374986	InGen	10.7265	9	ENST00000370791.7;ENST00000443751.3;ENST00000645756.1;ENST00000643143.1;ENST00000643390.1;ENST00000642959.1;ENST00000646892.1;ENST00000645526.1;ENST00000476203.2	0.0871281	6.7412	0.885718	0.380941	0.972406	-5.55266
ENSG00000219201.4	921	ENSG00000219201.4	ENSG00000219201	processed_pseudogene	AC138392.1	NA	InGen	5.72358	1	ENST00000427577.1	0.0796669	2.3288	0.555686	0.581449	0.985379	-5.46519
ENSG00000235613.2	1693	ENSG00000235613.2	ENSG00000235613	processed_pseudogene	NSRP1P1	NA	InGen	1.35302	1	ENST00000444067.2	-0.425675	0.938733	-1.80286	0.078772	0.939183	-4.13633
ENSG00000232015.2	251	ENSG00000232015.2	ENSG00000232015	processed_pseudogene	HSPE1P25	NA	InGen	1.90627	1	ENST00000455484.2	-0.493126	-1.22894	-2.01253	0.0507723	0.896167	-3.84352
ENSG00000162614.18	4436	ENSG00000162614.18	ENSG00000162614	protein_coding	NEXN	91624	InGen	0.784842	8	ENST00000401035.7;ENST00000330010.12;ENST00000334785.11;ENST00000440324.5;ENST00000342754.5;ENST00000464998.1;ENST00000480732.2;ENST00000470735.1	0.449851	0.845225	1.17128	0.248258	0.971715	-4.84974
ENSG00000162613.16	5666	ENSG00000162613.16	ENSG00000162613	protein_coding	FUBP1	8880	InGen	15.6383	13	ENST00000483894.5;ENST00000480673.5;ENST00000474632.5;ENST00000489495.5;ENST00000488814.5;ENST00000492405.5;ENST00000492724.1;ENST00000294623.8;ENST00000370768.6;ENST00000370767.5;ENST00000487684.1;ENST00000470287.1;ENST00000421641.1	-0.0104021	6.43578	-0.138539	0.890493	0.999254	-5.91618
ENSG00000162616.9	3702	ENSG00000162616.9	ENSG00000162616	protein_coding	DNAJB4	11080	InGen	13.8035	6	ENST00000487931.1;ENST00000477671.2;ENST00000484662.1;ENST00000426517.1;ENST00000476396.1;ENST00000370763.6	0.246452	5.61745	2.05596	0.0461986	0.880081	-4.01537
ENSG00000137960.6	3904	ENSG00000137960.6	ENSG00000137960	protein_coding	GIPC2	54810	InGen	0.301308	2	ENST00000476882.1;ENST00000370759.4	0.318087	-0.0156394	1.17912	0.245155	0.971715	-4.76555
ENSG00000273338.1	209	ENSG00000273338.1	ENSG00000273338	lncRNA	AC103591.3	NA	InGen	1.21133	1	ENST00000608684.1	0.256705	-2.72025	0.448012	0.656506	0.989143	-4.97481
ENSG00000122420.10	5764	ENSG00000122420.10	ENSG00000122420	protein_coding	PTGFR	5737	InGen	0.565915	4	ENST00000370758.5;ENST00000370757.8;ENST00000497923.5;ENST00000370756.3	0.493996	1.03718	1.23971	0.22214	0.971715	-4.80098
ENSG00000137959.16	10240	ENSG00000137959.16	ENSG00000137959	protein_coding	IFI44L	10964	InGen	2.47661	10	ENST00000452835.1;ENST00000476521.5;ENST00000370751.10;ENST00000459784.5;ENST00000476876.5;ENST00000486882.5;ENST00000462041.1;ENST00000450498.1;ENST00000474002.1;ENST00000494910.1	0.540033	4.38736	2.2517	0.0297693	0.860501	-3.61739
ENSG00000137965.11	2038	ENSG00000137965.11	ENSG00000137965	protein_coding	IFI44	10561	InGen	4.36351	9	ENST00000470323.5;ENST00000370747.9;ENST00000438486.1;ENST00000495254.5;ENST00000467790.5;ENST00000472152.5;ENST00000485662.1;ENST00000476911.1;ENST00000446486.1	0.412177	3.02788	2.46473	0.0179966	0.794877	-3.13793
ENSG00000238015.2	424	ENSG00000238015.2	ENSG00000238015	processed_pseudogene	AC104837.2	NA	InGen	0.393335	1	ENST00000427236.2	0.260405	-2.78694	0.689976	0.494101	0.982588	-4.89056
ENSG00000162618.15	5798	ENSG00000162618.15	ENSG00000162618	protein_coding	ADGRL4	64123	InGen	0.874472	17	ENST00000401034.7;ENST00000370742.4;ENST00000671209.1;ENST00000661030.1;ENST00000640664.2;ENST00000655029.1;ENST00000656841.1;ENST00000662895.1;ENST00000661361.1;ENST00000664452.1;ENST00000656300.1;ENST00000659463.1;ENST00000662530.1;ENST00000662640.1;ENST00000659905.1;ENST00000656204.1;ENST00000659100.1	-0.13397	2.18548	-0.592442	0.556812	0.985054	-5.43157
ENSG00000117114.19	7754	ENSG00000117114.19	ENSG00000117114	protein_coding	ADGRL2	23266	InGen	10.2628	22	ENST00000473719.5;ENST00000370721.5;ENST00000370723.5;ENST00000370725.5;ENST00000370727.5;ENST00000370728.5;ENST00000370730.5;ENST00000492666.1;ENST00000469377.6;ENST00000359929.7;ENST00000319517.10;ENST00000370713.5;ENST00000370715.5;ENST00000370717.6;ENST00000627151.2;ENST00000449420.5;ENST00000468283.1;ENST00000402328.2;ENST00000464775.5;ENST00000472424.1;ENST00000498776.1;ENST00000464551.1	-0.12483	6.17603	-0.715803	0.478175	0.979547	-5.68303
ENSG00000224494.1	1150	ENSG00000224494.1	ENSG00000224494	processed_pseudogene	HNRNPA3P14	NA	InGen	0.29681	1	ENST00000444546.1	-0.356689	-1.83144	-1.03329	0.307531	0.971715	-4.75628
ENSG00000227288.3	1675	ENSG00000227288.3	ENSG00000227288	processed_pseudogene	AL138799.1	NA	InGen	0.751964	1	ENST00000448213.2	-0.237929	0.0843514	-0.817443	0.418406	0.97703	-5.04996
ENSG00000227960.1	343	ENSG00000227960.1	ENSG00000227960	lncRNA	AL138799.2	NA	InGen	1.17837	1	ENST00000439024.1	-0.806894	-2.06204	-1.44333	0.156534	0.958676	-4.44052
ENSG00000215875.4	1065	ENSG00000215875.4	ENSG00000215875	transcribed_processed_pseudogene	ST13P20	NA	InGen	0.790179	1	ENST00000447996.2	-0.386991	-0.59275	-0.985703	0.330067	0.972406	-4.87357
ENSG00000233290.3	7213	ENSG00000233290.3	ENSG00000233290	lncRNA	AL157944.1	NA	InGen	0.277622	6	ENST00000653483.1;ENST00000650063.1;ENST00000420549.3;ENST00000649204.1;ENST00000649182.1;ENST00000663002.1	0.0458867	0.488781	0.149086	0.882218	0.999254	-5.364
ENSG00000285782.2	761	ENSG00000285782.2	ENSG00000285782	lncRNA	AC116099.1	NA	InGen	0.230956	1	ENST00000647626.2	-0.322401	-2.94759	-0.7088	0.482464	0.980123	-4.87492
ENSG00000233008.6	12430	ENSG00000233008.6	ENSG00000233008	lncRNA	LINC01725	NA	InGen	0.256441	8	ENST00000417975.1;ENST00000670031.1;ENST00000662803.1;ENST00000457273.5;ENST00000417565.5;ENST00000413975.5;ENST00000419733.1;ENST00000657125.1	-0.295574	1.40574	-1.56933	0.124267	0.958676	-4.46783
ENSG00000137941.17	10547	ENSG00000137941.17	ENSG00000137941	protein_coding	TTLL7	79739	InGen	27.7745	14	ENST00000260505.13;ENST00000472688.5;ENST00000480174.5;ENST00000477524.5;ENST00000488014.5;ENST00000474957.5;ENST00000480533.1;ENST00000472937.1;ENST00000485638.5;ENST00000464289.1;ENST00000474702.1;ENST00000610996.1;ENST00000482783.1;ENST00000467670.1	0.202938	8.16121	1.80156	0.0789805	0.939301	-4.41722
ENSG00000233061.1	2921	ENSG00000233061.1	ENSG00000233061	lncRNA	TTLL7-IT1	NA	InGen	4.13022	1	ENST00000455929.1	0.130374	3.43569	0.651182	0.518566	0.982588	-5.5634
ENSG00000271576.1	1601	ENSG00000271576.1	ENSG00000271576	lncRNA	AL359504.2	NA	InGen	0.917066	1	ENST00000605506.1	0.0772726	0.483006	0.429659	0.669696	0.989143	-5.28017
ENSG00000142875.19	6730	ENSG00000142875.19	ENSG00000142875	protein_coding	PRKACB	5567	InGen	70.403	19	ENST00000370689.6;ENST00000370688.7;ENST00000370685.7;ENST00000470673.5;ENST00000370684.5;ENST00000436133.5;ENST00000446538.5;ENST00000370682.7;ENST00000394838.6;ENST00000610703.4;ENST00000432111.5;ENST00000450730.5;ENST00000370680.5;ENST00000413538.5;ENST00000417530.5;ENST00000614872.4;ENST00000394839.6;ENST00000467507.1;ENST00000610457.1	0.156053	8.82064	1.0737	0.289243	0.971715	-5.33839
ENSG00000213540.3	493	ENSG00000213540.3	ENSG00000213540	processed_pseudogene	AL359504.1	NA	InGen	2.23032	1	ENST00000448052.1	0.113057	0.0410173	0.545593	0.588305	0.985537	-5.18452
ENSG00000226970.2	244	ENSG00000226970.2	ENSG00000226970	processed_pseudogene	AL450063.1	NA	InGen	0.822203	1	ENST00000441775.1	-1.00573	-2.86646	-2.32799	0.024932	0.824329	-3.56142
ENSG00000203943.8	3455	ENSG00000203943.8	ENSG00000203943	protein_coding	SAMD13	148418	InGen	0.445721	9	ENST00000370673.7;ENST00000370671.7;ENST00000394834.7;ENST00000463429.1;ENST00000370669.5;ENST00000479082.1;ENST00000370668.7;ENST00000370670.2;ENST00000454967.1	0.268056	0.595635	1.47206	0.14865	0.958676	-4.52094
ENSG00000249237.5	905	ENSG00000249237.5	ENSG00000249237	transcribed_unitary_pseudogene	AL359273.2	NA	InGen	0.208639	3	ENST00000510918.5;ENST00000505585.5;ENST00000506295.1	0.490756	-2.62104	1.22337	0.228181	0.971715	-4.59977
ENSG00000117133.11	2290	ENSG00000117133.11	ENSG00000117133	protein_coding	RPF1	80135	InGen	5.55959	2	ENST00000370656.5;ENST00000370654.6	0.118693	3.64016	0.863902	0.392674	0.973605	-5.43974
ENSG00000174021.11	1128	ENSG00000174021.11	ENSG00000174021	protein_coding	GNG5	2787	InGen	1.76538	3	ENST00000487806.5;ENST00000370645.9;ENST00000370641.3	-0.19083	0.932125	-1.11885	0.269723	0.971715	-4.90772
ENSG00000285851.1	2686	ENSG00000285851.1	ENSG00000285851	lncRNA	AL359762.3	NA	InGen	0.370422	1	ENST00000649871.1	-0.160202	-0.120701	-0.901342	0.372677	0.972406	-4.97388
ENSG00000122432.17	4280	ENSG00000122432.17	ENSG00000122432	protein_coding	SPATA1	100505741	InGen	0.372163	6	ENST00000484939.1;ENST00000468437.1;ENST00000490879.7;ENST00000485121.5;ENST00000473108.1;ENST00000460286.1	-0.0297503	0.594462	-0.151659	0.880201	0.999254	-5.35961
ENSG00000117151.13	6934	ENSG00000117151.13	ENSG00000117151	protein_coding	CTBS	1486	InGen	1.32142	4	ENST00000370630.6;ENST00000477677.5;ENST00000465118.6;ENST00000370625.1	-0.12061	2.9983	-0.598595	0.55274	0.985054	-5.53547
ENSG00000284882.1	1183	ENSG00000284882.1	ENSG00000284882	lncRNA	AL359762.1	NA	InGen	0.225505	2	ENST00000646567.1;ENST00000644618.1	-0.366838	-2.06705	-0.981473	0.332123	0.972406	-4.77748
ENSG00000117155.16	8639	ENSG00000117155.16	ENSG00000117155	protein_coding	SSX2IP	117178	InGen	14.0689	10	ENST00000437941.6;ENST00000342203.7;ENST00000481102.5;ENST00000476905.6;ENST00000605755.5;ENST00000603677.1;ENST00000490476.1;ENST00000459708.1;ENST00000460500.1;ENST00000422026.1	-0.101831	6.85306	-0.725329	0.472375	0.97886	-5.6718
ENSG00000171517.6	3536	ENSG00000171517.6	ENSG00000171517	protein_coding	LPAR3	23566	InGen	0.989563	3	ENST00000440886.1;ENST00000370611.4;ENST00000491034.1	-0.425354	1.54376	-1.44003	0.15746	0.958676	-4.63524
ENSG00000162643.13	3923	ENSG00000162643.13	ENSG00000162643	protein_coding	WDR63	126820	InGen	0.983302	6	ENST00000370596.5;ENST00000326813.12;ENST00000528899.5;ENST00000294664.11;ENST00000464801.1;ENST00000484007.1	-0.56719	-0.252686	-0.987896	0.329005	0.972406	-4.90963
ENSG00000055732.13	6624	ENSG00000055732.13	ENSG00000055732	protein_coding	MCOLN3	55283	InGen	0.514898	6	ENST00000370589.7;ENST00000474447.1;ENST00000341115.8;ENST00000370587.5;ENST00000490600.6;ENST00000475312.1	-0.616105	0.422856	-1.25556	0.216393	0.971715	-4.75434
ENSG00000266110.1	80	ENSG00000266110.1	ENSG00000266110	miRNA	MIR4423	NA	InGen	0.545568	1	ENST00000580922.1	-1.12491	-4.88801	-2.67846	0.0105978	0.771601	-3.35902
ENSG00000280099.1	1717	ENSG00000280099.1	ENSG00000280099	TEC	AL603750.1	NA	InGen	0.592667	1	ENST00000624216.1	-0.229415	-0.136382	-1.202	0.236268	0.971715	-4.7385
ENSG00000097096.9	6405	ENSG00000097096.9	ENSG00000097096	protein_coding	SYDE2	84144	InGen	1.72534	2	ENST00000341460.6;ENST00000234668.6	-0.020744	3.38195	-0.156954	0.876052	0.999254	-5.73905
ENSG00000162642.14	3420	ENSG00000162642.14	ENSG00000162642	protein_coding	C1orf52	148423	InGen	9.34015	4	ENST00000471115.6;ENST00000294661.8;ENST00000344356.5;ENST00000493514.1	0.118306	4.96731	1.21403	0.231691	0.971715	-5.21797
ENSG00000142867.14	4346	ENSG00000142867.14	ENSG00000142867	protein_coding	BCL10	8915	InGen	2.08194	5	ENST00000648566.1;ENST00000620248.2;ENST00000650582.1;ENST00000649434.1;ENST00000649060.1	0.0460123	3.15337	0.456537	0.650416	0.989143	-5.62439
ENSG00000153904.20	4587	ENSG00000153904.20	ENSG00000153904	protein_coding	DDAH1	23576	InGen	45.7465	5	ENST00000535924.6;ENST00000284031.13;ENST00000483110.5;ENST00000426972.7;ENST00000633113.1	-0.0582763	7.67537	-0.417425	0.678548	0.989143	-5.82287
ENSG00000199459.1	110	ENSG00000199459.1	ENSG00000199459	misc_RNA	Y_RNA	NA	InGen	2.59873	1	ENST00000362589.1	0.0711547	-2.0454	0.216759	0.829472	0.997501	-5.06599
ENSG00000273264.1	366	ENSG00000273264.1	ENSG00000273264	lncRNA	AL360219.1	NA	InGen	0.478077	1	ENST00000610230.1	-0.316394	-2.59089	-0.875596	0.386356	0.973086	-4.81438
ENSG00000282057.1	3607	ENSG00000282057.1	ENSG00000282057	lncRNA	AC092807.3	NA	InGen	0.683858	5	ENST00000488557.6;ENST00000498304.5;ENST00000467530.5;ENST00000472448.1;ENST00000467666.2	0.0783211	0.978253	0.310616	0.757668	0.990966	-5.38262
ENSG00000142871.17	2443	ENSG00000142871.17	ENSG00000142871	protein_coding	CCN1	3491	InGen	6.61081	2	ENST00000451137.7;ENST00000480413.1	-0.124923	3.27732	-0.318885	0.751435	0.990442	-5.69336
ENSG00000117174.11	6203	ENSG00000117174.11	ENSG00000117174	protein_coding	ZNHIT6	54680	InGen	4.90446	2	ENST00000370574.4;ENST00000431532.6	0.172021	4.92305	2.18296	0.0348263	0.866247	-3.77135
ENSG00000171502.15	9568	ENSG00000171502.15	ENSG00000171502	protein_coding	COL24A1	255631	InGen	3.40908	5	ENST00000370571.7;ENST00000426639.5;ENST00000473734.1;ENST00000496682.2;ENST00000485434.1	-0.105167	4.84403	-0.431014	0.668719	0.989143	-5.80735
ENSG00000201620.1	119	ENSG00000201620.1	ENSG00000201620	rRNA_pseudogene	RNA5SP51	NA	InGen	0.3078	1	ENST00000364750.1	0.388224	-4.49813	1.03584	0.306354	0.971715	-4.67067
ENSG00000285210.1	2885	ENSG00000285210.1	ENSG00000285210	lncRNA	LINC02795	NA	InGen	0.396614	3	ENST00000645733.1;ENST00000647509.1;ENST00000643804.1	-0.701715	-0.10394	-2.7648	0.00850072	0.765242	-2.66108
ENSG00000122417.15	10898	ENSG00000122417.15	ENSG00000122417	protein_coding	ODF2L	57489	InGen	4.93371	22	ENST00000359242.7;ENST00000460698.6;ENST00000370566.7;ENST00000462648.5;ENST00000294678.6;ENST00000317336.11;ENST00000531412.5;ENST00000476054.5;ENST00000473792.2;ENST00000524695.5;ENST00000472144.5;ENST00000463933.5;ENST00000534092.5;ENST00000496592.5;ENST00000488879.6;ENST00000479890.5;ENST00000486557.1;ENST00000472368.1;ENST00000480440.5;ENST00000394733.2;ENST00000478286.2;ENST00000486215.1	-0.115408	5.70386	-1.22136	0.228934	0.971715	-5.22781
ENSG00000278281.1	56	ENSG00000278281.1	ENSG00000278281	miRNA	MIR7856	NA	InGen	0.377372	1	ENST00000618009.1	0.0351794	-4.93152	0.107392	0.915003	0.999254	-4.91666
ENSG00000016602.9	3447	ENSG00000016602.9	ENSG00000016602	protein_coding	CLCA4	22802	InGen	1.98396	2	ENST00000370563.3;ENST00000496322.1	0.492975	2.36289	1.61041	0.11499	0.958676	-4.50178
ENSG00000236915.2	2738	ENSG00000236915.2	ENSG00000236915	lncRNA	CLCA4-AS1	NA	InGen	0.44223	2	ENST00000456587.1;ENST00000650379.1	-0.0410983	-0.00289699	-0.164675	0.87001	0.999144	-5.28507
ENSG00000261737.1	961	ENSG00000261737.1	ENSG00000261737	lncRNA	AL049597.2	NA	InGen	1.99324	1	ENST00000565575.1	0.0986224	0.767751	0.39246	0.696753	0.989244	-5.32751
ENSG00000097033.14	6881	ENSG00000097033.14	ENSG00000097033	protein_coding	SH3GLB1	51100	InGen	12.5299	5	ENST00000535010.5;ENST00000616170.4;ENST00000370558.8;ENST00000482504.1;ENST00000602603.1	0.00134554	6.40299	0.0163847	0.987007	0.999939	-5.92589
ENSG00000183291.17	2201	ENSG00000183291.17	ENSG00000183291	protein_coding	SELENOF	9403	InGen	23.3006	9	ENST00000331835.10;ENST00000611507.4;ENST00000616787.4;ENST00000370554.5;ENST00000648872.1;ENST00000469566.5;ENST00000401030.4;ENST00000497861.5;ENST00000467557.1	0.0301444	5.6017	0.175413	0.86162	0.999144	-5.91117
ENSG00000153936.17	7426	ENSG00000153936.17	ENSG00000153936	protein_coding	HS2ST1	9653	InGen	7.86971	3	ENST00000370550.10;ENST00000370551.8;ENST00000591456.1	-0.126155	5.81807	-1.09318	0.280705	0.971715	-5.36697
ENSG00000225568.1	826	ENSG00000225568.1	ENSG00000225568	processed_pseudogene	AC093155.1	NA	InGen	0.947627	1	ENST00000440164.1	-0.0238328	-0.477565	-0.122166	0.903365	0.999254	-5.22926
ENSG00000267272.5	6717	ENSG00000267272.5	ENSG00000267272	lncRNA	LINC01140	NA	InGen	0.514061	11	ENST00000469312.6;ENST00000490006.6;ENST00000471417.5;ENST00000461990.1;ENST00000590653.5;ENST00000476432.5;ENST00000467438.1;ENST00000619924.1;ENST00000484933.6;ENST00000589455.5;ENST00000587165.1	-0.0708635	1.65284	-0.403143	0.68894	0.989244	-5.44081
ENSG00000143013.13	5421	ENSG00000143013.13	ENSG00000143013	protein_coding	LMO4	8543	InGen	32.9392	4	ENST00000370544.10;ENST00000495705.5;ENST00000370542.1;ENST00000489303.1	0.131365	7.28073	0.640379	0.525494	0.983019	-5.71821
ENSG00000237505.8	16635	ENSG00000237505.8	ENSG00000237505	lncRNA	PKN2-AS1	NA	InGen	0.226392	13	ENST00000642677.1;ENST00000645056.1;ENST00000669398.1;ENST00000644540.1;ENST00000643530.1;ENST00000437598.2;ENST00000643720.1;ENST00000670439.1;ENST00000646400.1;ENST00000645890.1;ENST00000458097.5;ENST00000657030.1;ENST00000425750.2	-0.0213802	1.8129	-0.117027	0.907411	0.999254	-5.52386
ENSG00000279778.1	3087	ENSG00000279778.1	ENSG00000279778	TEC	AL445437.1	NA	InGen	0.222131	1	ENST00000623157.1	-0.389478	-0.927015	-1.42557	0.16157	0.958676	-4.49175
ENSG00000286758.1	599	ENSG00000286758.1	ENSG00000286758	lncRNA	AL445438.1	NA	InGen	0.976868	1	ENST00000662514.1	0.264448	-0.878097	1.01764	0.314823	0.971715	-4.82641
ENSG00000274321.1	171	ENSG00000274321.1	ENSG00000274321	misc_RNA	AC093578.2	NA	InGen	0.208748	1	ENST00000613544.1	-0.0861365	-4.46648	-0.225349	0.822828	0.996498	-4.92567
ENSG00000065243.20	6897	ENSG00000065243.20	ENSG00000065243	protein_coding	PKN2	5586	InGen	8.59028	6	ENST00000316005.11;ENST00000370521.8;ENST00000370513.9;ENST00000436111.1;ENST00000449189.1;ENST00000495119.1	0.0615323	5.86464	0.675888	0.502911	0.982588	-5.7106
ENSG00000207234.1	107	ENSG00000207234.1	ENSG00000207234	snRNA	RNU6-125P	NA	InGen	6.60487	1	ENST00000384505.1	-0.105819	-0.751286	-0.378877	0.706736	0.989244	-5.15675
ENSG00000241975.1	318	ENSG00000241975.1	ENSG00000241975	processed_pseudogene	ELOCP19	NA	InGen	2.76793	1	ENST00000411919.1	0.0996517	-0.248619	0.517589	0.60753	0.987323	-5.16216
ENSG00000137947.12	2524	ENSG00000137947.12	ENSG00000137947	protein_coding	GTF2B	2959	InGen	7.33381	7	ENST00000370500.10;ENST00000448623.5;ENST00000494819.5;ENST00000418217.1;ENST00000486078.1;ENST00000471296.5;ENST00000471471.1	0.0849582	4.15746	0.548178	0.586546	0.985537	-5.70201
ENSG00000137944.18	2196	ENSG00000137944.18	ENSG00000137944	protein_coding	KYAT3	56267	InGen	8.25323	4	ENST00000446900.6;ENST00000370491.7;ENST00000260508.9;ENST00000370486.1	0.0643704	4.1554	0.497561	0.621455	0.987323	-5.72711
ENSG00000213516.10	5087	ENSG00000213516.10	ENSG00000213516	protein_coding	RBMXL1	494115	InGen	7.49435	4	ENST00000652648.1;ENST00000321792.5;ENST00000399794.6;ENST00000413769.1	0.0728383	5.24319	0.795105	0.431137	0.97703	-5.61793
ENSG00000117226.12	4284	ENSG00000117226.12	ENSG00000117226	protein_coding	GBP3	2635	InGen	1.14493	11	ENST00000370482.6;ENST00000489444.6;ENST00000370481.9;ENST00000493594.6;ENST00000235878.5;ENST00000461384.6;ENST00000445969.1;ENST00000564665.1;ENST00000475853.2;ENST00000568006.1;ENST00000564037.1	0.258243	1.79054	0.612201	0.543789	0.985054	-5.36851
ENSG00000117228.10	4862	ENSG00000117228.10	ENSG00000117228	protein_coding	GBP1	2633	InGen	1.85384	8	ENST00000370473.5;ENST00000484970.1;ENST00000479889.1;ENST00000468959.1;ENST00000495131.1;ENST00000459831.1;ENST00000493139.1;ENST00000469194.1	0.157279	2.54267	0.507513	0.614518	0.987323	-5.52194
ENSG00000234518.2	483	ENSG00000234518.2	ENSG00000234518	processed_pseudogene	PTGES3P1	NA	InGen	6.08264	1	ENST00000439531.1	0.385425	1.48006	2.31837	0.0255005	0.824615	-3.35727
ENSG00000162645.13	7223	ENSG00000162645.13	ENSG00000162645	protein_coding	GBP2	2634	InGen	0.869285	4	ENST00000370466.4;ENST00000464839.5;ENST00000493802.5;ENST00000463660.1	0.399811	2.09166	1.27747	0.208632	0.971715	-4.86946
ENSG00000162654.9	6141	ENSG00000162654.9	ENSG00000162654	protein_coding	GBP4	115361	InGen	1.65543	3	ENST00000355754.7;ENST00000471938.1;ENST00000481397.1	0.845734	3.0709	3.27732	0.00214048	0.602545	-1.40936
ENSG00000225492.6	2352	ENSG00000225492.6	ENSG00000225492	transcribed_unprocessed_pseudogene	GBP1P1	NA	InGen	0.335179	2	ENST00000513638.5;ENST00000394662.2	1.0345	-0.775614	2.86152	0.00661191	0.720507	-2.59874
ENSG00000286548.1	6245	ENSG00000286548.1	ENSG00000286548	lncRNA	AL596214.1	NA	InGen	0.250045	3	ENST00000671515.1;ENST00000655391.1;ENST00000662176.1	0.00833856	0.432273	0.0305039	0.975813	0.999939	-5.34873
ENSG00000197147.13	8213	ENSG00000197147.13	ENSG00000197147	protein_coding	LRRC8B	23507	InGen	18.535	6	ENST00000449440.5;ENST00000640258.1;ENST00000639264.1;ENST00000330947.6;ENST00000439853.5;ENST00000358200.5	0.0984653	7.17127	0.769587	0.445961	0.97703	-5.63591
ENSG00000231999.7	11975	ENSG00000231999.7	ENSG00000231999	lncRNA	LRRC8C-DT	NA	InGen	1.37098	11	ENST00000660444.1;ENST00000443562.2;ENST00000666228.1;ENST00000655657.1;ENST00000666079.1;ENST00000660266.1;ENST00000415584.7;ENST00000655898.1;ENST00000526694.2;ENST00000666432.1;ENST00000528692.1	0.0301789	3.96957	0.196874	0.8449	0.999054	-5.80532
ENSG00000230735.1	437	ENSG00000230735.1	ENSG00000230735	lncRNA	AC093423.2	NA	InGen	1.38941	1	ENST00000429074.1	0.10874	-0.921668	0.382372	0.704163	0.989244	-5.13221
ENSG00000171488.15	11724	ENSG00000171488.15	ENSG00000171488	protein_coding	LRRC8C	84230	InGen	2.92078	4	ENST00000479252.1;ENST00000370454.9;ENST00000482063.1;ENST00000416805.1	0.175861	5.06156	1.46115	0.151605	0.958676	-4.92096
ENSG00000231613.1	509	ENSG00000231613.1	ENSG00000231613	lncRNA	AC099568.1	NA	InGen	0.312274	1	ENST00000432395.1	-0.673362	-2.92525	-1.7588	0.0860817	0.952302	-4.1586
ENSG00000272931.1	695	ENSG00000272931.1	ENSG00000272931	lncRNA	AC099568.2	NA	InGen	0.25499	1	ENST00000609194.1	0.0796664	-2.55167	0.275657	0.784198	0.99418	-5.02258
ENSG00000171492.14	4852	ENSG00000171492.14	ENSG00000171492	protein_coding	LRRC8D	55144	InGen	7.15233	7	ENST00000525774.5;ENST00000337338.9;ENST00000394593.7;ENST00000532201.5;ENST00000414841.1;ENST00000527156.1;ENST00000441269.2	0.209047	5.07761	1.60067	0.117137	0.958676	-4.73167
ENSG00000272672.1	547	ENSG00000272672.1	ENSG00000272672	lncRNA	AL391497.1	NA	InGen	0.74451	1	ENST00000608671.1	-0.0580079	-1.44389	-0.213965	0.831636	0.997501	-5.11895
ENSG00000228175.3	729	ENSG00000228175.3	ENSG00000228175	processed_pseudogene	GEMIN8P4	NA	InGen	1.06459	1	ENST00000380526.2	0.154288	-0.450638	0.673665	0.504309	0.982588	-5.07084
ENSG00000162664.17	10988	ENSG00000162664.17	ENSG00000162664	protein_coding	ZNF326	284695	InGen	4.87026	4	ENST00000340281.9;ENST00000394583.7;ENST00000361911.9;ENST00000370447.3	0.0839878	5.72224	1.0941	0.280303	0.971715	-5.36383
ENSG00000287372.1	4336	ENSG00000287372.1	ENSG00000287372	lncRNA	AL627316.1	NA	InGen	0.429124	3	ENST00000653744.1;ENST00000661553.1;ENST00000655087.1	0.359778	0.352069	0.7846	0.437204	0.97703	-5.09805
ENSG00000233593.10	14354	ENSG00000233593.10	ENSG00000233593	lncRNA	LINC02609	NA	InGen	0.780459	25	ENST00000671059.1;ENST00000659034.1;ENST00000657053.1;ENST00000669273.1;ENST00000664159.1;ENST00000435649.3;ENST00000668679.1;ENST00000634619.2;ENST00000635581.2;ENST00000653770.1;ENST00000658618.1;ENST00000455680.5;ENST00000606660.1;ENST00000443802.2;ENST00000655784.1;ENST00000670437.1;ENST00000670363.1;ENST00000664774.1;ENST00000635959.1;ENST00000671243.1;ENST00000636917.1;ENST00000637260.1;ENS…	-0.0189239	3.38555	-0.134019	0.894044	0.999254	-5.74311
ENSG00000232882.1	621	ENSG00000232882.1	ENSG00000232882	processed_pseudogene	PHKA1P1	NA	InGen	2.35281	1	ENST00000420457.1	-0.123182	0.422828	-0.657704	0.514409	0.982588	-5.17897
ENSG00000122482.21	7604	ENSG00000122482.21	ENSG00000122482	protein_coding	ZNF644	84146	InGen	13.1524	12	ENST00000370440.5;ENST00000347275.9;ENST00000337393.10;ENST00000361321.5;ENST00000467231.5;ENST00000479798.1;ENST00000482709.1;ENST00000621077.1;ENST00000498303.5;ENST00000474405.1;ENST00000495966.1;ENST00000482467.1	0.10633	6.6378	1.20716	0.234298	0.971715	-5.24252
ENSG00000162669.16	5814	ENSG00000162669.16	ENSG00000162669	protein_coding	HFM1	164045	InGen	1.27941	9	ENST00000462405.5;ENST00000370425.8;ENST00000430465.1;ENST00000497520.1;ENST00000481900.5;ENST00000488023.1;ENST00000448819.5;ENST00000427444.1;ENST00000455133.1	-0.0889791	2.88633	-0.871789	0.388406	0.973086	-5.34035
ENSG00000097046.13	3599	ENSG00000097046.13	ENSG00000097046	protein_coding	CDC7	8317	InGen	3.22593	5	ENST00000234626.11;ENST00000428239.5;ENST00000426137.1;ENST00000497611.1;ENST00000486509.1	-0.201558	3.39397	-1.53572	0.132298	0.958676	-4.69651
ENSG00000069702.11	8577	ENSG00000069702.11	ENSG00000069702	protein_coding	TGFBR3	7049	InGen	2.68126	11	ENST00000533089.5;ENST00000212355.9;ENST00000370399.6;ENST00000525962.5;ENST00000532540.5;ENST00000465892.6;ENST00000470600.1;ENST00000529608.1;ENST00000468996.2;ENST00000417833.2;ENST00000533370.1	0.0716005	4.34324	0.354438	0.724829	0.990119	-5.80214
ENSG00000239794.3	293	ENSG00000239794.3	ENSG00000239794	misc_RNA	RN7SL653P	NA	InGen	0.32985	1	ENST00000494134.3	0.298345	-3.47612	0.883338	0.38221	0.972406	-4.77461
ENSG00000172031.7	2250	ENSG00000172031.7	ENSG00000172031	protein_coding	EPHX4	253152	InGen	3.41745	2	ENST00000370383.5;ENST00000480758.1	-0.170257	2.78186	-0.848937	0.400852	0.975952	-5.34488
ENSG00000189195.13	6887	ENSG00000189195.13	ENSG00000189195	protein_coding	BTBD8	NA	InGen	26.1659	7	ENST00000370382.7;ENST00000635934.1;ENST00000636805.1;ENST00000342818.4;ENST00000642070.1;ENST00000370378.5;ENST00000637221.2	-0.0109753	7.40911	-0.0830512	0.934215	0.999254	-5.90755
ENSG00000233401.1	1162	ENSG00000233401.1	ENSG00000233401	processed_pseudogene	PRKAR1AP1	NA	InGen	0.713087	1	ENST00000441422.1	-0.144356	-0.416801	-0.656426	0.515222	0.982588	-5.08534
ENSG00000273487.1	1293	ENSG00000273487.1	ENSG00000273487	lncRNA	AC104836.1	NA	InGen	2.92761	1	ENST00000609675.1	0.0062116	1.87927	0.0534061	0.957668	0.999562	-5.54087
ENSG00000174842.17	2910	ENSG00000174842.17	ENSG00000174842	protein_coding	GLMN	11146	InGen	5.51467	6	ENST00000370360.8;ENST00000495106.5;ENST00000471465.1;ENST00000495852.6;ENST00000463560.1;ENST00000487911.1	-0.0845583	3.97154	-0.735046	0.4665	0.978613	-5.57184
ENSG00000122484.9	17048	ENSG00000122484.9	ENSG00000122484	protein_coding	RPAP2	79871	InGen	5.09302	3	ENST00000610020.2;ENST00000484158.1;ENST00000477322.1	-0.0164104	6.3928	-0.200727	0.841906	0.998639	-5.90645
ENSG00000067208.14	8276	ENSG00000067208.14	ENSG00000067208	protein_coding	EVI5	7813	InGen	9.05755	8	ENST00000370331.5;ENST00000540033.2;ENST00000491940.5;ENST00000492513.5;ENST00000468580.5;ENST00000492613.1;ENST00000474806.1;ENST00000466778.2	0.0573164	6.21678	0.641946	0.524485	0.982807	-5.73196
ENSG00000223787.2	346	ENSG00000223787.2	ENSG00000223787	processed_pseudogene	AL354890.1	NA	InGen	1.09751	1	ENST00000413730.2	-0.254851	-1.55995	-0.99404	0.326041	0.972406	-4.79749
ENSG00000229992.1	583	ENSG00000229992.1	ENSG00000229992	processed_pseudogene	HMGB3P9	NA	InGen	2.70272	1	ENST00000441799.1	-0.256808	0.524278	-1.3715	0.177689	0.961731	-4.62626
ENSG00000201317.1	116	ENSG00000201317.1	ENSG00000201317	snRNA	RNU4-59P	NA	InGen	0.866828	1	ENST00000364447.1	-0.495854	-3.44789	-1.36689	0.179116	0.961731	-4.48432
ENSG00000234202.2	156	ENSG00000234202.2	ENSG00000234202	processed_pseudogene	AC104332.2	NA	InGen	0.407997	1	ENST00000429959.2	0.542754	-4.21799	1.17655	0.246168	0.971715	-4.59848
ENSG00000122406.14	3687	ENSG00000122406.14	ENSG00000122406	protein_coding	RPL5	6125	InGen	46.4081	11	ENST00000645300.1;ENST00000370321.8;ENST00000645119.1;ENST00000470843.5;ENST00000646852.1;ENST00000315741.5;ENST00000461952.1;ENST00000645908.1;ENST00000497519.1;ENST00000643510.1;ENST00000644549.1	0.0741735	7.35031	0.428969	0.670194	0.989143	-5.82498
ENSG00000154511.12	3091	ENSG00000154511.12	ENSG00000154511	protein_coding	DIPK1A	388650	InGen	13.0245	5	ENST00000615519.4;ENST00000613047.4;ENST00000613902.4;ENST00000616709.4;ENST00000370310.5	0.153288	5.31226	1.50863	0.13907	0.958676	-4.86687
ENSG00000207523.1	133	ENSG00000207523.1	ENSG00000207523	snoRNA	SNORA66	NA	InGen	4.04344	1	ENST00000384792.1	-0.144044	-1.24027	-0.4144	0.680744	0.989143	-5.09524
ENSG00000143033.18	5907	ENSG00000143033.18	ENSG00000143033	protein_coding	MTF2	22823	InGen	5.60448	14	ENST00000540243.5;ENST00000545708.5;ENST00000474314.6;ENST00000473430.5;ENST00000370298.9;ENST00000494963.5;ENST00000471953.5;ENST00000370303.4;ENST00000467953.5;ENST00000497976.5;ENST00000468457.1;ENST00000476037.5;ENST00000487263.5;ENST00000489480.1	-0.0906402	4.99793	-1.38765	0.172748	0.960985	-5.01412
ENSG00000117500.13	9211	ENSG00000117500.13	ENSG00000117500	protein_coding	TMED5	50999	InGen	5.3548	5	ENST00000370282.8;ENST00000370290.7;ENST00000483033.1;ENST00000479918.5;ENST00000370280.1	0.0425631	5.5246	0.279521	0.781252	0.994166	-5.88703
ENSG00000122483.17	5633	ENSG00000122483.17	ENSG00000122483	protein_coding	CCDC18	343099	InGen	1.20538	10	ENST00000343253.11;ENST00000528942.1;ENST00000401026.7;ENST00000448243.5;ENST00000370276.5;ENST00000479653.5;ENST00000481180.5;ENST00000455267.1;ENST00000421014.2;ENST00000447456.1	-0.0236516	2.67632	-0.190933	0.849521	0.999144	-5.63886
ENSG00000223745.8	6284	ENSG00000223745.8	ENSG00000223745	lncRNA	CCDC18-AS1	NA	InGen	3.57393	32	ENST00000413606.5;ENST00000602488.5;ENST00000457025.5;ENST00000446528.6;ENST00000668257.1;ENST00000451302.6;ENST00000415150.5;ENST00000455474.5;ENST00000447577.5;ENST00000442860.5;ENST00000414430.5;ENST00000429859.5;ENST00000427669.5;ENST00000424517.3;ENST00000661111.1;ENST00000450843.5;ENST00000440778.5;ENST00000659026.1;ENST00000657560.1;ENST00000669506.1;ENST00000421202.6;ENST00000436200.2;ENS…	0.122472	4.41598	1.05983	0.295435	0.971715	-5.34514
ENSG00000229567.1	169	ENSG00000229567.1	ENSG00000229567	processed_pseudogene	AL139421.1	NA	InGen	1.37324	1	ENST00000423010.1	0.0518769	-2.35816	0.141401	0.888247	0.999254	-5.05489
ENSG00000117505.13	10925	ENSG00000117505.13	ENSG00000117505	protein_coding	DR1	1810	InGen	5.68621	3	ENST00000370272.9;ENST00000370267.1;ENST00000481583.1	0.0851323	5.91198	0.599269	0.552295	0.985054	-5.75738
ENSG00000207379.1	107	ENSG00000207379.1	ENSG00000207379	misc_RNA	Y_RNA	NA	InGen	0.372577	1	ENST00000384649.1	-0.684037	-4.38416	-2.02375	0.0495541	0.892946	-3.96239
ENSG00000137942.16	5798	ENSG00000137942.16	ENSG00000137942	protein_coding	FNBP1L	54874	InGen	9.73659	6	ENST00000260506.12;ENST00000271234.11;ENST00000604705.5;ENST00000370253.6;ENST00000424449.2;ENST00000603526.1	-0.109845	5.77403	-1.06924	0.291222	0.971715	-5.39005
ENSG00000137936.18	6919	ENSG00000137936.18	ENSG00000137936	protein_coding	BCAR3	8412	InGen	2.39145	12	ENST00000260502.11;ENST00000370247.7;ENST00000539242.5;ENST00000370244.5;ENST00000370243.1;ENST00000538653.1;ENST00000466632.1;ENST00000490377.1;ENST00000479503.2;ENST00000469315.1;ENST00000433544.1;ENST00000649852.1	-0.0833704	3.9445	-0.47618	0.636477	0.988485	-5.71517
ENSG00000211575.3	80	ENSG00000211575.3	ENSG00000211575	miRNA	MIR760	NA	InGen	2.40332	1	ENST00000390220.3	0.0387801	-2.58777	0.134567	0.893613	0.999254	-5.04098
ENSG00000260464.1	1766	ENSG00000260464.1	ENSG00000260464	lncRNA	AL049796.1	NA	InGen	3.70268	1	ENST00000565336.1	-0.053186	2.60726	-0.360281	0.720489	0.989588	-5.58666
ENSG00000067334.14	7518	ENSG00000067334.14	ENSG00000067334	protein_coding	DNTTIP2	30836	InGen	5.66898	7	ENST00000436063.7;ENST00000462746.6;ENST00000496535.6;ENST00000359208.6;ENST00000460191.1;ENST00000496672.1;ENST00000528680.1	0.112667	5.40155	1.10935	0.27375	0.971715	-5.34453
ENSG00000023909.10	5426	ENSG00000023909.10	ENSG00000023909	protein_coding	GCLM	2730	InGen	4.39686	4	ENST00000370238.8;ENST00000615724.1;ENST00000467772.1;ENST00000462183.1	0.00715856	4.54108	0.0663121	0.947452	0.999494	-5.87666
ENSG00000198691.13	8547	ENSG00000198691.13	ENSG00000198691	protein_coding	ABCA4	24	InGen	1.89873	8	ENST00000370225.4;ENST00000536513.5;ENST00000465352.1;ENST00000484388.1;ENST00000470771.1;ENST00000460514.1;ENST00000649773.1;ENST00000472033.1	-0.482424	0.500735	-0.799909	0.428379	0.97703	-5.11123
ENSG00000137962.13	18370	ENSG00000137962.13	ENSG00000137962	protein_coding	ARHGAP29	9411	InGen	2.14324	5	ENST00000546444.1;ENST00000552844.5;ENST00000260526.11;ENST00000482481.1;ENST00000370217.3	0.00701672	5.1773	0.0392127	0.968911	0.99973	-5.91274
ENSG00000117528.14	7655	ENSG00000117528.14	ENSG00000117528	protein_coding	ABCD3	5825	InGen	7.79805	7	ENST00000370214.9;ENST00000647998.2;ENST00000315713.5;ENST00000468860.1;ENST00000493416.5;ENST00000484213.1;ENST00000464165.1	0.0743758	5.87098	0.63701	0.527663	0.983209	-5.73537
ENSG00000117525.14	2886	ENSG00000117525.14	ENSG00000117525	protein_coding	F3	2152	InGen	23.2711	4	ENST00000334047.12;ENST00000370207.4;ENST00000478217.5;ENST00000480356.1	-0.204785	5.81114	-1.13478	0.263068	0.971715	-5.32262
ENSG00000224081.9	10245	ENSG00000224081.9	ENSG00000224081	transcribed_processed_pseudogene	SLC44A3-AS1	NA	InGen	0.456792	19	ENST00000634870.1;ENST00000635440.1;ENST00000635184.1;ENST00000635408.1;ENST00000634937.1;ENST00000634339.1;ENST00000435559.1;ENST00000442418.5;ENST00000452922.5;ENST00000456551.1;ENST00000432162.6;ENST00000424505.2;ENST00000421997.5;ENST00000414374.1;ENST00000418366.2;ENST00000634861.1;ENST00000424711.1;ENST00000422162.5;ENST00000532087.1	-0.199643	2.07185	-1.40459	0.167685	0.960721	-4.72702
ENSG00000263526.1	41	ENSG00000263526.1	ENSG00000263526	miRNA	MIR378G	NA	InGen	0.773876	1	ENST00000579876.1	-0.444575	-4.62666	-1.20475	0.235216	0.971715	-4.5772
ENSG00000143036.17	2869	ENSG00000143036.17	ENSG00000143036	protein_coding	SLC44A3	126969	InGen	1.67713	10	ENST00000446120.6;ENST00000271227.11;ENST00000527077.5;ENST00000529450.5;ENST00000467909.5;ENST00000422520.6;ENST00000532427.5;ENST00000475883.5;ENST00000530397.1;ENST00000532670.1	-0.172201	2.12199	-0.892912	0.377121	0.972406	-5.22821
ENSG00000117519.16	2783	ENSG00000117519.16	ENSG00000117519	protein_coding	CNN3	1266	InGen	47.3699	7	ENST00000545882.5;ENST00000394202.8;ENST00000370206.9;ENST00000461018.5;ENST00000487539.1;ENST00000415017.1;ENST00000474409.1	-0.10127	6.92768	-0.64745	0.520954	0.982588	-5.72094
ENSG00000235501.6	2517	ENSG00000235501.6	ENSG00000235501	lncRNA	AC105942.1	NA	InGen	3.43929	9	ENST00000659966.1;ENST00000438509.2;ENST00000659935.1;ENST00000664672.1;ENST00000657603.1;ENST00000666627.1;ENST00000664573.1;ENST00000452846.5;ENST00000456582.2	-0.104142	3.09815	-1.25196	0.217689	0.971715	-5.01097
ENSG00000172339.10	9641	ENSG00000172339.10	ENSG00000172339	protein_coding	ALG14	199857	InGen	1.01806	3	ENST00000370205.6;ENST00000507727.2;ENST00000495856.1	0.0452669	3.28627	0.523214	0.603645	0.987323	-5.61212
ENSG00000152078.10	7385	ENSG00000152078.10	ENSG00000152078	protein_coding	TLCD4	148534	InGen	6.54341	4	ENST00000370203.9;ENST00000456991.5;ENST00000455656.1;ENST00000463375.1	-0.0477769	5.54308	-0.39046	0.69822	0.989244	-5.8524
ENSG00000271092.5	1961	ENSG00000271092.5	ENSG00000271092	protein_coding	TLCD4-RWDD3	100527978	InGen	0.317088	2	ENST00000604534.5;ENST00000604203.1	0.0534507	-0.827724	0.206627	0.837325	0.998087	-5.1801
ENSG00000231992.1	420	ENSG00000231992.1	ENSG00000231992	lncRNA	AC092802.3	NA	InGen	1.47595	1	ENST00000434207.1	-0.117447	-0.84848	-0.473158	0.638613	0.988485	-5.11411
ENSG00000226026.6	4074	ENSG00000226026.6	ENSG00000226026	lncRNA	AC092802.1	NA	InGen	0.437472	3	ENST00000663020.1;ENST00000421762.5;ENST00000419846.1	-0.123573	0.748095	-0.725057	0.47254	0.97886	-5.182
ENSG00000122481.17	1927	ENSG00000122481.17	ENSG00000122481	protein_coding	RWDD3	25950	InGen	2.05505	7	ENST00000370202.5;ENST00000263893.10;ENST00000492639.5;ENST00000495272.5;ENST00000497058.5;ENST00000473397.1;ENST00000460571.1	0.144251	1.96742	1.33549	0.189093	0.968601	-4.79213
ENSG00000228971.3	6920	ENSG00000228971.3	ENSG00000228971	lncRNA	LINC02607	NA	InGen	2.60673	12	ENST00000653589.1;ENST00000655217.1;ENST00000440116.2;ENST00000411798.2;ENST00000456933.1;ENST00000667517.1;ENST00000654040.1;ENST00000669804.1;ENST00000664663.1;ENST00000665349.1;ENST00000664740.1;ENST00000656764.1	-0.0217912	3.7683	-0.0614096	0.951332	0.999562	-5.79341
ENSG00000228502.1	1389	ENSG00000228502.1	ENSG00000228502	processed_pseudogene	EEF1A1P11	NA	InGen	0.507422	1	ENST00000415278.1	-0.229262	-1.51697	-0.612189	0.543797	0.985054	-5.01538
ENSG00000137970.7	747	ENSG00000137970.7	ENSG00000137970	processed_pseudogene	RPL7P9	NA	InGen	24.6428	1	ENST00000468715.1	0.0096403	4.08031	0.0491905	0.961007	0.999562	-5.83471
ENSG00000117569.18	12937	ENSG00000117569.18	ENSG00000117569	protein_coding	PTBP2	58155	InGen	6.18849	11	ENST00000482253.5;ENST00000609116.5;ENST00000460706.5;ENST00000370197.5;ENST00000370198.5;ENST00000476419.5;ENST00000426398.2;ENST00000459735.5;ENST00000476783.5;ENST00000492905.5;ENST00000462433.1	0.18933	6.3154	2.02701	0.0492046	0.890954	-4.06757
ENSG00000188641.13	7131	ENSG00000188641.13	ENSG00000188641	protein_coding	DPYD	1806	InGen	10.2979	5	ENST00000370192.7;ENST00000474241.1;ENST00000306031.5;ENST00000460019.1;ENST00000646851.1	0.00898857	6.15922	0.0780604	0.93816	0.999254	-5.92492
ENSG00000232542.1	401	ENSG00000232542.1	ENSG00000232542	lncRNA	DPYD-IT1	NA	InGen	1.41983	1	ENST00000424982.1	-0.0620367	-1.15268	-0.159547	0.874022	0.999254	-5.1566
ENSG00000225206.10	9599	ENSG00000225206.10	ENSG00000225206	lncRNA	MIR137HG	NA	InGen	6.26533	8	ENST00000602672.2;ENST00000634594.1;ENST00000424528.2;ENST00000667128.1;ENST00000659427.1;ENST00000413670.2;ENST00000602852.1;ENST00000602984.1	-0.193596	5.73562	-0.948245	0.348567	0.972406	-5.50141
ENSG00000259946.1	1810	ENSG00000259946.1	ENSG00000259946	lncRNA	BX005019.1	NA	InGen	4.05207	1	ENST00000561881.1	-0.386746	2.58628	-1.58771	0.120045	0.958676	-4.54679
ENSG00000233557.2	469	ENSG00000233557.2	ENSG00000233557	processed_pseudogene	NFU1P2	NA	InGen	0.675769	1	ENST00000448700.2	-0.424896	-1.92969	-1.21389	0.231746	0.971715	-4.62695
ENSG00000226053.1	2229	ENSG00000226053.1	ENSG00000226053	lncRNA	LINC01776	NA	InGen	0.698955	1	ENST00000418344.1	-0.350034	0.348507	-1.30411	0.199478	0.970703	-4.68209
ENSG00000162627.17	2067	ENSG00000162627.17	ENSG00000162627	protein_coding	SNX7	51375	InGen	6.64159	5	ENST00000529992.5;ENST00000306121.8;ENST00000473868.5;ENST00000528824.1;ENST00000454199.1	-0.0917666	3.75497	-0.767343	0.447279	0.97703	-5.52643
ENSG00000117598.13	4699	ENSG00000117598.13	ENSG00000117598	protein_coding	PLPPR5	163404	InGen	6.00948	4	ENST00000263177.5;ENST00000370188.7;ENST00000672681.1;ENST00000534652.1	-0.0296908	4.76239	-0.195495	0.845972	0.999089	-5.87594
ENSG00000232825.3	5981	ENSG00000232825.3	ENSG00000232825	lncRNA	AL445433.2	NA	InGen	0.279507	5	ENST00000425113.1;ENST00000660510.1;ENST00000647692.1;ENST00000658279.1;ENST00000662973.1	-0.157427	0.626856	-0.875087	0.38663	0.973086	-5.06693
ENSG00000227034.1	257	ENSG00000227034.1	ENSG00000227034	processed_pseudogene	AL445433.1	NA	InGen	1.60132	1	ENST00000457507.1	-0.613058	-1.53153	-2.23785	0.0307324	0.860501	-3.5729
ENSG00000117600.12	5540	ENSG00000117600.12	ENSG00000117600	protein_coding	PLPPR4	9890	InGen	37.8658	3	ENST00000370185.7;ENST00000457765.5;ENST00000370184.1	0.00551749	7.54844	0.0245258	0.980552	0.999939	-5.90805
ENSG00000099260.11	8074	ENSG00000099260.11	ENSG00000099260	protein_coding	PALMD	54873	InGen	2.84959	5	ENST00000263174.9;ENST00000605497.5;ENST00000615664.1;ENST00000605613.1;ENST00000496843.1	-0.198672	4.1488	-0.876517	0.385862	0.973086	-5.48245
ENSG00000223656.1	572	ENSG00000223656.1	ENSG00000223656	processed_pseudogene	HMGB3P10	NA	InGen	0.654253	1	ENST00000434734.1	1.02882	-1.86587	2.49803	0.0165974	0.787363	-3.26297
ENSG00000156869.13	3958	ENSG00000156869.13	ENSG00000156869	protein_coding	FRRS1	391059	InGen	0.225157	5	ENST00000646001.1;ENST00000287474.9;ENST00000489209.2;ENST00000492943.1;ENST00000370176.2	0.273487	-0.55932	0.776274	0.442048	0.97703	-5.00457
ENSG00000162688.17	8157	ENSG00000162688.17	ENSG00000162688	protein_coding	AGL	178	InGen	8.55591	8	ENST00000361915.8;ENST00000294724.8;ENST00000370163.7;ENST00000370165.7;ENST00000361302.7;ENST00000370161.6;ENST00000637337.1;ENST00000477753.1	-0.0756635	6.11111	-0.708844	0.482438	0.980123	-5.69002
ENSG00000228084.1	655	ENSG00000228084.1	ENSG00000228084	lncRNA	AC118553.1	NA	InGen	1.32625	1	ENST00000454219.1	-0.409532	-0.259215	-2.35994	0.0231251	0.824329	-3.32497
ENSG00000117620.15	18235	ENSG00000117620.15	ENSG00000117620	protein_coding	SLC35A3	23443	InGen	1.41835	24	ENST00000638371.1;ENST00000427993.7;ENST00000533028.8;ENST00000639221.1;ENST00000638336.1;ENST00000639807.1;ENST00000640715.1;ENST00000465289.6;ENST00000640726.1;ENST00000639994.1;ENST00000638988.1;ENST00000640178.1;ENST00000640360.1;ENST00000640732.1;ENST00000638929.1;ENST00000640600.1;ENST00000639088.1;ENST00000638338.1;ENST00000638876.1;ENST00000370155.9;ENST00000370153.6;ENST00000532693.5;ENS…	-0.142919	4.63579	-1.19281	0.239809	0.971715	-5.22403
ENSG00000212248.1	107	ENSG00000212248.1	ENSG00000212248	snRNA	RNU6-750P	NA	InGen	0.404909	1	ENST00000390946.1	0.144112	-4.39812	0.375601	0.709152	0.989244	-4.90676
ENSG00000156875.14	2945	ENSG00000156875.14	ENSG00000156875	protein_coding	MFSD14A	64645	InGen	1.10653	2	ENST00000370152.8;ENST00000421661.1	-0.0727639	1.64362	-0.435318	0.665617	0.989143	-5.42823
ENSG00000156876.10	3972	ENSG00000156876.10	ENSG00000156876	protein_coding	SASS6	163786	InGen	1.22898	2	ENST00000462159.1;ENST00000287482.6	0.0621432	2.24105	0.483035	0.631644	0.987696	-5.48918
ENSG00000122435.10	4134	ENSG00000122435.10	ENSG00000122435	protein_coding	TRMT13	54482	InGen	3.3287	5	ENST00000370143.5;ENST00000370141.7;ENST00000482437.5;ENST00000370139.1;ENST00000493651.1	0.229244	3.72498	1.84275	0.0726131	0.930729	-4.28057
ENSG00000122477.12	1991	ENSG00000122477.12	ENSG00000122477	protein_coding	LRRC39	127495	InGen	3.28225	4	ENST00000342895.7;ENST00000620882.4;ENST00000370137.5;ENST00000370138.1	-0.0851444	2.56355	-0.422726	0.674707	0.989143	-5.55775
ENSG00000137992.14	11303	ENSG00000137992.14	ENSG00000137992	protein_coding	DBT	1629	InGen	4.81536	2	ENST00000370132.8;ENST00000370131.3	-0.00619281	5.74789	-0.0775714	0.938547	0.999254	-5.92379
ENSG00000224616.3	10034	ENSG00000224616.3	ENSG00000224616	lncRNA	RTCA-AS1	NA	InGen	1.36829	6	ENST00000650038.1;ENST00000670421.1;ENST00000653267.1;ENST00000665523.1;ENST00000666916.1;ENST00000421185.1	0.00141294	3.7266	0.0111788	0.991135	0.999939	-5.79585
ENSG00000137996.12	3037	ENSG00000137996.12	ENSG00000137996	protein_coding	RTCA	8634	InGen	9.41363	5	ENST00000370128.8;ENST00000498617.5;ENST00000483474.1;ENST00000260563.4;ENST00000370126.1	0.0396952	4.81981	0.395515	0.694516	0.989244	-5.82333
ENSG00000207750.1	68	ENSG00000207750.1	ENSG00000207750	miRNA	MIR553	NA	InGen	3.85502	1	ENST00000385017.1	0.00758939	-1.99216	0.0256246	0.979681	0.999939	-5.08413
ENSG00000079335.20	6510	ENSG00000079335.20	ENSG00000079335	protein_coding	CDC14A	8556	InGen	1.40588	14	ENST00000644844.1;ENST00000646665.1;ENST00000635056.2;ENST00000647203.1;ENST00000647005.1;ENST00000644676.1;ENST00000361544.11;ENST00000370124.8;ENST00000336454.5;ENST00000646583.1;ENST00000644813.1;ENST00000455467.6;ENST00000646563.1;ENST00000469387.1	0.206839	3.16405	1.59254	0.118954	0.958676	-4.59624
ENSG00000234332.1	674	ENSG00000234332.1	ENSG00000234332	processed_pseudogene	BCAS2P2	NA	InGen	0.394907	1	ENST00000425064.1	-0.187616	-2.02962	-0.554971	0.581934	0.985379	-4.98282
ENSG00000181656.7	3492	ENSG00000181656.7	ENSG00000181656	protein_coding	GPR88	54112	InGen	3.11717	1	ENST00000315033.5	-0.10508	3.00281	-0.324769	0.74701	0.990442	-5.65193
ENSG00000162692.12	6049	ENSG00000162692.12	ENSG00000162692	protein_coding	VCAM1	7412	InGen	1.06958	6	ENST00000370119.8;ENST00000650339.1;ENST00000294728.7;ENST00000347652.6;ENST00000370115.1;ENST00000603679.1	0.583894	2.00204	1.57887	0.12206	0.958676	-4.50788
ENSG00000162694.14	4015	ENSG00000162694.14	ENSG00000162694	protein_coding	EXTL2	2135	InGen	5.43575	7	ENST00000535414.5;ENST00000370113.7;ENST00000370114.8;ENST00000450240.2;ENST00000416479.1;ENST00000494907.1;ENST00000480774.1	-0.0393715	4.41864	-0.28146	0.779775	0.994166	-5.83096
ENSG00000273204.1	429	ENSG00000273204.1	ENSG00000273204	lncRNA	AC104506.1	NA	InGen	0.629795	1	ENST00000609247.1	-0.0883916	-2.02414	-0.269805	0.788665	0.99418	-5.06074
ENSG00000162695.12	8600	ENSG00000162695.12	ENSG00000162695	protein_coding	SLC30A7	148867	InGen	3.3856	3	ENST00000370112.8;ENST00000357650.9;ENST00000370111.4	-0.0867779	4.82378	-0.774249	0.443231	0.97703	-5.61515
ENSG00000117543.21	2970	ENSG00000117543.21	ENSG00000117543	protein_coding	DPH5	51611	InGen	3.83584	15	ENST00000370105.7;ENST00000370109.8;ENST00000492067.5;ENST00000488789.5;ENST00000427040.2;ENST00000481871.5;ENST00000464270.5;ENST00000342173.11;ENST00000466807.5;ENST00000477293.5;ENST00000498372.5;ENST00000488176.1;ENST00000490732.5;ENST00000476507.1;ENST00000481982.1	0.0518842	3.46636	0.399637	0.691501	0.989244	-5.68776
ENSG00000233184.7	9868	ENSG00000233184.7	ENSG00000233184	lncRNA	AC093157.1	NA	InGen	0.524229	20	ENST00000451213.2;ENST00000663958.1;ENST00000654574.1;ENST00000656060.1;ENST00000664684.1;ENST00000453011.5;ENST00000454721.6;ENST00000656047.1;ENST00000654544.1;ENST00000655226.1;ENST00000659528.1;ENST00000656671.1;ENST00000658370.1;ENST00000666646.1;ENST00000446527.5;ENST00000669687.1;ENST00000656224.1;ENST00000666988.1;ENST00000416329.5;ENST00000449473.2	0.195746	2.30762	1.30144	0.200384	0.970703	-4.86547
ENSG00000225938.1	403	ENSG00000225938.1	ENSG00000225938	lncRNA	AL109741.1	NA	InGen	1.53377	1	ENST00000432195.1	0.181619	-0.843543	0.656378	0.515253	0.982588	-5.04304
ENSG00000170989.9	5223	ENSG00000170989.9	ENSG00000170989	protein_coding	S1PR1	1901	InGen	12.5135	6	ENST00000475821.2;ENST00000305352.6;ENST00000561748.2;ENST00000649383.1;ENST00000475289.2;ENST00000648480.1	-0.0876542	5.98189	-0.586291	0.560898	0.985054	-5.76446
ENSG00000183298.5	880	ENSG00000183298.5	ENSG00000183298	processed_pseudogene	RPSAP19	NA	InGen	7.89747	1	ENST00000431241.1	-0.50115	2.49797	-1.64407	0.107818	0.958676	-4.46135
ENSG00000118733.16	4483	ENSG00000118733.16	ENSG00000118733	protein_coding	OLFM3	118427	InGen	11.4315	6	ENST00000370103.8;ENST00000536598.1;ENST00000338858.9;ENST00000465523.5;ENST00000462354.5;ENST00000468901.1	0.109316	5.42375	0.434487	0.666215	0.989143	-5.82137
ENSG00000060718.22	9091	ENSG00000060718.22	ENSG00000060718	protein_coding	COL11A1	1301	InGen	4.05515	14	ENST00000358392.6;ENST00000353414.8;ENST00000370096.9;ENST00000635193.1;ENST00000639098.1;ENST00000470170.1;ENST00000512756.5;ENST00000465209.1;ENST00000461720.6;ENST00000645458.1;ENST00000644186.1;ENST00000647280.1;ENST00000427239.5;ENST00000447608.1	-0.177623	5.10985	-1.39092	0.171761	0.960985	-5.01141
ENSG00000234257.1	562	ENSG00000234257.1	ENSG00000234257	processed_pseudogene	SOD2P1	NA	InGen	0.224792	1	ENST00000396543.2	0.00664355	-3.23746	0.0160184	0.987297	0.999939	-5.00336
ENSG00000224613.7	2774	ENSG00000224613.7	ENSG00000224613	lncRNA	AC095032.1	101928436	InGen	0.405549	4	ENST00000662345.1;ENST00000668150.1;ENST00000447322.3;ENST00000444810.6	-0.211666	-0.0532864	-0.822887	0.415338	0.97703	-5.03086
ENSG00000185946.16	6867	ENSG00000185946.16	ENSG00000185946	protein_coding	RNPC3	55599	InGen	8.18703	9	ENST00000524631.5;ENST00000531883.5;ENST00000533099.5;ENST00000423855.7;ENST00000527062.5;ENST00000533834.1;ENST00000524641.1;ENST00000525323.1;ENST00000532117.1	-0.0299962	5.74948	-0.295796	0.76888	0.992927	-5.88367
ENSG00000240038.6	7491	ENSG00000240038.6	ENSG00000240038	protein_coding	AMY2B	280	InGen	5.67435	8	ENST00000477657.5;ENST00000361355.8;ENST00000435302.5;ENST00000453959.5;ENST00000491397.1;ENST00000610648.1;ENST00000462971.1;ENST00000481821.1	-0.0034233	5.3659	-0.0322996	0.97439	0.999924	-5.91926
ENSG00000243480.7	1898	ENSG00000243480.7	ENSG00000243480	protein_coding	AMY2A	279	InGen	0.322898	4	ENST00000622339.4;ENST00000414303.6;ENST00000423678.1;ENST00000497748.1	0.00251731	-0.911411	0.0080467	0.993619	0.999939	-5.18464
ENSG00000234441.1	198	ENSG00000234441.1	ENSG00000234441	unprocessed_pseudogene	AC105272.1	NA	InGen	0.285465	1	ENST00000438604.1	-0.45242	-4.71378	-0.990283	0.327851	0.972406	-4.68886
ENSG00000174876.16	2334	ENSG00000174876.16	ENSG00000174876	protein_coding	AMY1B	277	InGen	0.236385	5	ENST00000370080.7;ENST00000330330.9;ENST00000464691.1;ENST00000446703.5;ENST00000425410.1	0.193555	-1.05099	0.799525	0.428599	0.97703	-4.94942
ENSG00000227850.1	180	ENSG00000227850.1	ENSG00000227850	processed_pseudogene	SEPTIN2P1	NA	InGen	1.02223	1	ENST00000419651.1	-0.0801598	-2.5101	-0.250613	0.803367	0.995207	-5.02838
ENSG00000232952.1	1779	ENSG00000232952.1	ENSG00000232952	processed_pseudogene	AL512844.1	NA	InGen	0.874615	1	ENST00000415279.1	0.215875	0.52088	1.13618	0.262488	0.971715	-4.84974
ENSG00000198890.9	4340	ENSG00000198890.9	ENSG00000198890	protein_coding	PRMT6	55170	InGen	3.07929	3	ENST00000370078.2;ENST00000650338.1;ENST00000649727.1	0.0145138	3.69319	0.106056	0.916056	0.999254	-5.78549
ENSG00000162631.18	9138	ENSG00000162631.18	ENSG00000162631	protein_coding	NTNG1	22854	InGen	2.16062	11	ENST00000370071.6;ENST00000370073.6;ENST00000370074.8;ENST00000370068.5;ENST00000294649.8;ENST00000370067.5;ENST00000462149.1;ENST00000370076.2;ENST00000370065.1;ENST00000370066.5;ENST00000477948.1	-0.182722	4.18783	-1.44752	0.155364	0.958676	-4.88387
ENSG00000224550.1	246	ENSG00000224550.1	ENSG00000224550	processed_pseudogene	AC114491.1	NA	InGen	1.4481	1	ENST00000416095.1	0.440506	-2.62615	1.00704	0.31983	0.972406	-4.74366
ENSG00000134215.16	7306	ENSG00000134215.16	ENSG00000134215	protein_coding	VAV3	10451	InGen	1.28771	15	ENST00000370056.9;ENST00000527011.5;ENST00000529413.5;ENST00000525460.5;ENST00000415432.6;ENST00000343258.8;ENST00000529033.5;ENST00000525231.5;ENST00000479977.6;ENST00000533398.5;ENST00000529809.5;ENST00000469325.5;ENST00000490388.2;ENST00000524574.5;ENST00000530671.1	-0.377494	3.00136	-1.59278	0.1189	0.958676	-4.58132
ENSG00000085491.17	6726	ENSG00000085491.17	ENSG00000085491	protein_coding	SLC25A24	29957	InGen	1.60482	5	ENST00000565488.6;ENST00000264128.13;ENST00000370041.4;ENST00000648874.1;ENST00000569674.1	0.109461	3.39607	0.772572	0.444212	0.97703	-5.47832
ENSG00000162636.16	9350	ENSG00000162636.16	ENSG00000162636	protein_coding	FAM102B	284611	InGen	8.75932	3	ENST00000405454.1;ENST00000370035.8;ENST00000483371.1	-0.0268253	6.22069	-0.127606	0.899086	0.999254	-5.91841
ENSG00000162639.16	2426	ENSG00000162639.16	ENSG00000162639	protein_coding	HENMT1	113802	InGen	4.78034	7	ENST00000402983.5;ENST00000370031.5;ENST00000651461.1;ENST00000370032.9;ENST00000420055.1;ENST00000493676.1;ENST00000483729.1	0.0777071	3.41703	0.367775	0.714935	0.989244	-5.69118
ENSG00000285923.1	946	ENSG00000285923.1	ENSG00000285923	lncRNA	AL160171.1	NA	InGen	0.255232	1	ENST00000648569.1	-0.166611	-2.16933	-0.587452	0.560126	0.985054	-4.96635
ENSG00000134186.12	6955	ENSG00000134186.12	ENSG00000134186	protein_coding	PRPF38B	55119	InGen	4.79293	5	ENST00000370025.9;ENST00000370022.9;ENST00000467302.5;ENST00000370021.1;ENST00000485810.1	0.140399	5.03662	1.7871	0.0813246	0.940366	-4.45033
ENSG00000143107.10	3090	ENSG00000143107.10	ENSG00000143107	protein_coding	FNDC7	163479	InGen	0.350449	2	ENST00000370017.9;ENST00000445274.1	0.129274	-0.0452966	0.445334	0.658424	0.989143	-5.21293
ENSG00000116266.11	5892	ENSG00000116266.11	ENSG00000116266	protein_coding	STXBP3	6814	InGen	10.7258	7	ENST00000483586.5;ENST00000370008.4;ENST00000469338.1;ENST00000486601.5;ENST00000485167.1;ENST00000495245.1;ENST00000472099.1	0.180955	5.94124	1.50564	0.139834	0.958676	-4.87826
ENSG00000121957.14	9130	ENSG00000121957.14	ENSG00000121957	protein_coding	GPSM2	29899	InGen	6.79469	12	ENST00000406462.6;ENST00000645164.1;ENST00000435987.5;ENST00000642355.1;ENST00000264126.9;ENST00000643094.1;ENST00000435475.5;ENST00000446797.1;ENST00000645255.1;ENST00000643643.1;ENST00000643921.1;ENST00000441735.1	0.138412	5.88344	0.95667	0.344348	0.972406	-5.4953
ENSG00000121940.15	4964	ENSG00000121940.15	ENSG00000121940	protein_coding	CLCC1	23155	InGen	10.6175	9	ENST00000369968.6;ENST00000369969.6;ENST00000356970.6;ENST00000473062.1;ENST00000369976.5;ENST00000482889.1;ENST00000369970.7;ENST00000302500.4;ENST00000348264.6	0.0546207	5.71225	0.917326	0.364343	0.972406	-5.52949
ENSG00000085433.15	4423	ENSG00000085433.15	ENSG00000085433	protein_coding	WDR47	22911	InGen	32.8887	9	ENST00000400794.7;ENST00000361054.7;ENST00000369962.7;ENST00000369965.8;ENST00000357672.7;ENST00000530772.5;ENST00000529074.1;ENST00000531337.1;ENST00000528747.1	0.103391	7.09952	0.674312	0.503902	0.982588	-5.70179
ENSG00000237349.1	283	ENSG00000237349.1	ENSG00000237349	processed_pseudogene	BX679664.2	NA	InGen	0.960923	1	ENST00000439282.1	-0.954003	-2.07734	-3.20202	0.00263968	0.62947	-2.29032
ENSG00000244716.3	555	ENSG00000244716.3	ENSG00000244716	processed_pseudogene	BX679664.3	NA	InGen	8.25237	1	ENST00000414070.1	0.0364748	2.0432	0.158547	0.874805	0.999254	-5.55225
ENSG00000197780.10	1401	ENSG00000197780.10	ENSG00000197780	protein_coding	TAF13	6884	InGen	21.9592	2	ENST00000461096.6;ENST00000338366.6	0.161825	4.91537	1.14977	0.256911	0.971715	-5.28593
ENSG00000273382.1	2888	ENSG00000273382.1	ENSG00000273382	lncRNA	AL356488.3	NA	InGen	0.484838	1	ENST00000608574.1	0.203069	0.434494	1.45025	0.154605	0.958676	-4.53601
ENSG00000215717.6	4574	ENSG00000215717.6	ENSG00000215717	protein_coding	TMEM167B	56900	InGen	9.42453	4	ENST00000338272.8;ENST00000651489.1;ENST00000479160.1;ENST00000473828.1	-0.00118521	5.38371	-0.00996121	0.992101	0.999939	-5.92141
ENSG00000179902.12	1235	ENSG00000179902.12	ENSG00000179902	protein_coding	C1orf194	127003	InGen	2.40087	6	ENST00000369948.7;ENST00000462402.5;ENST00000369949.8;ENST00000369945.7;ENST00000460065.2;ENST00000369942.2	-0.0892363	0.60627	-0.245348	0.807412	0.995704	-5.35232
ENSG00000116299.17	9194	ENSG00000116299.17	ENSG00000116299	protein_coding	KIAA1324	57535	InGen	5.53755	14	ENST00000533147.5;ENST00000531664.5;ENST00000534476.5;ENST00000526264.5;ENST00000457623.6;ENST00000369939.8;ENST00000529753.5;ENST00000527996.5;ENST00000490758.6;ENST00000533374.1;ENST00000369938.5;ENST00000369936.2;ENST00000464345.1;ENST00000527501.1	-0.0174548	5.54817	-0.101465	0.919676	0.999254	-5.91837
ENSG00000031698.13	3849	ENSG00000031698.13	ENSG00000031698	protein_coding	SARS	6301	InGen	32.428	6	ENST00000234677.7;ENST00000482384.1;ENST00000477544.5;ENST00000369923.4;ENST00000471705.1;ENST00000468588.1	0.0304845	6.92176	0.26704	0.790778	0.99418	-5.88583
ENSG00000143126.8	12830	ENSG00000143126.8	ENSG00000143126	protein_coding	CELSR2	1952	InGen	29.8039	4	ENST00000271332.4;ENST00000459940.1;ENST00000489018.1;ENST00000498157.1	0.0448853	8.48805	0.287186	0.775418	0.994166	-5.8455
ENSG00000134222.16	2855	ENSG00000134222.16	ENSG00000134222	protein_coding	PSRC1	84722	InGen	10.4248	12	ENST00000369904.7;ENST00000409267.5;ENST00000369907.7;ENST00000369909.6;ENST00000409138.6;ENST00000492431.1;ENST00000369903.6;ENST00000474126.2;ENST00000429031.5;ENST00000418914.2;ENST00000459765.1;ENST00000471740.1	0.101989	4.8062	0.676157	0.502742	0.982588	-5.67993
ENSG00000221986.7	1759	ENSG00000221986.7	ENSG00000221986	protein_coding	MYBPHL	343263	InGen	0.676554	3	ENST00000489706.5;ENST00000357155.2;ENST00000477962.1	-0.0671823	0.0644609	-0.279068	0.781597	0.994166	-5.2717
ENSG00000134243.12	9127	ENSG00000134243.12	ENSG00000134243	protein_coding	SORT1	6272	InGen	41.8309	10	ENST00000538502.5;ENST00000256637.8;ENST00000485149.1;ENST00000466471.1;ENST00000493736.5;ENST00000482236.5;ENST00000633956.1;ENST00000483508.5;ENST00000495777.5;ENST00000471996.1	0.251047	8.52056	1.95875	0.056976	0.905783	-4.15407
ENSG00000143106.13	5734	ENSG00000143106.13	ENSG00000143106	protein_coding	PSMA5	5686	InGen	7.59822	6	ENST00000271308.9;ENST00000490870.5;ENST00000538610.5;ENST00000477897.1;ENST00000484563.1;ENST00000491287.1	0.148388	5.3749	0.902667	0.371981	0.972406	-5.53635
ENSG00000143028.9	4042	ENSG00000143028.9	ENSG00000143028	protein_coding	SYPL2	284612	InGen	0.306064	2	ENST00000369872.4;ENST00000475497.1	0.0872009	0.0982797	0.325421	0.74652	0.990442	-5.26663
ENSG00000162650.16	5232	ENSG00000162650.16	ENSG00000162650	protein_coding	ATXN7L2	127002	InGen	2.19809	6	ENST00000463678.5;ENST00000369870.7;ENST00000497545.5;ENST00000604728.5;ENST00000369869.1;ENST00000459635.1	0.11681	3.40772	0.781322	0.439107	0.97703	-5.47441
ENSG00000174151.14	5690	ENSG00000174151.14	ENSG00000174151	protein_coding	CYB561D1	284613	InGen	3.0699	9	ENST00000393709.3;ENST00000496961.5;ENST00000533024.5;ENST00000310611.8;ENST00000527072.5;ENST00000420578.6;ENST00000528785.1;ENST00000369868.7;ENST00000430195.2	0.0706413	4.11132	0.844999	0.403021	0.975952	-5.50604
ENSG00000181754.7	5141	ENSG00000181754.7	ENSG00000181754	protein_coding	AMIGO1	57463	InGen	11.219	2	ENST00000369864.5;ENST00000369862.1	-0.204749	5.77512	-1.64949	0.106698	0.958676	-4.67298
ENSG00000156097.12	5057	ENSG00000156097.12	ENSG00000156097	protein_coding	GPR61	83873	InGen	3.53801	7	ENST00000618721.4;ENST00000404129.6;ENST00000527748.5;ENST00000616874.1;ENST00000469383.2;ENST00000533959.1;ENST00000526744.1	-0.17653	4.03783	-1.02886	0.309586	0.971715	-5.34022
ENSG00000254942.1	582	ENSG00000254942.1	ENSG00000254942	lncRNA	AL355310.3	NA	InGen	0.199505	1	ENST00000526411.1	-0.412644	-3.23097	-1.01895	0.314209	0.971715	-4.7126
ENSG00000065135.11	27173	ENSG00000065135.11	ENSG00000065135	protein_coding	GNAI3	2773	InGen	1.98851	1	ENST00000369851.6	-0.0476432	5.70775	-0.475055	0.637272	0.988485	-5.81859
ENSG00000116337.18	6849	ENSG00000116337.18	ENSG00000116337	protein_coding	AMPD2	271	InGen	13.8518	32	ENST00000531734.5;ENST00000655992.1;ENST00000667949.1;ENST00000342115.8;ENST00000528667.7;ENST00000469039.2;ENST00000474459.5;ENST00000531203.5;ENST00000256578.8;ENST00000358729.8;ENST00000652975.1;ENST00000369840.7;ENST00000486282.6;ENST00000528270.6;ENST00000663749.1;ENST00000668421.1;ENST00000526301.6;ENST00000527846.6;ENST00000528454.5;ENST00000459643.2;ENST00000654851.1;ENST00000534144.1;ENS…	-0.0976103	6.54229	-0.959686	0.342846	0.972406	-5.49091
ENSG00000168765.17	5727	ENSG00000168765.17	ENSG00000168765	protein_coding	GSTM4	2948	InGen	2.65883	13	ENST00000369836.9;ENST00000464733.5;ENST00000461767.5;ENST00000479578.5;ENST00000326729.9;ENST00000495742.5;ENST00000369833.5;ENST00000485640.5;ENST00000336075.6;ENST00000638994.1;ENST00000478397.5;ENST00000493171.5;ENST00000493395.1	-0.0154232	3.87708	-0.110884	0.91225	0.999254	-5.80695
ENSG00000213366.13	9116	ENSG00000213366.13	ENSG00000213366	protein_coding	GSTM2	2946	InGen	1.81427	15	ENST00000442650.5;ENST00000369831.6;ENST00000369827.7;ENST00000460717.7;ENST00000464206.5;ENST00000481656.2;ENST00000241337.9;ENST00000476040.6;ENST00000467579.7;ENST00000414179.6;ENST00000369829.2;ENST00000568786.1;ENST00000472225.6;ENST00000496578.3;ENST00000624726.1	0.0238911	3.99048	0.165395	0.869447	0.999144	-5.8132
ENSG00000134184.13	2512	ENSG00000134184.13	ENSG00000134184	protein_coding	GSTM1	2944	InGen	3.38587	8	ENST00000490021.2;ENST00000309851.10;ENST00000369823.6;ENST00000349334.7;ENST00000476065.6;ENST00000483399.6;ENST00000490171.1;ENST00000369819.2	4.1086	0.19914	3.5318	0.00103745	0.486261	-1.29813
ENSG00000134201.12	6067	ENSG00000134201.12	ENSG00000134201	protein_coding	GSTM5	2949	InGen	3.57444	8	ENST00000647711.1;ENST00000256593.8;ENST00000369813.5;ENST00000429410.2;ENST00000369812.6;ENST00000492718.1;ENST00000648974.1;ENST00000483153.1	0.154804	4.12405	0.465563	0.643995	0.988485	-5.73819
ENSG00000134202.11	4750	ENSG00000134202.11	ENSG00000134202	protein_coding	GSTM3	2947	InGen	17.3972	6	ENST00000256594.7;ENST00000361066.7;ENST00000486823.5;ENST00000476321.5;ENST00000488824.1;ENST00000540225.2	-0.374316	6.23053	-1.74029	0.0893184	0.953638	-4.53857
ENSG00000184371.14	5238	ENSG00000184371.14	ENSG00000184371	protein_coding	CSF1	1435	InGen	3.32321	9	ENST00000527192.5;ENST00000525659.5;ENST00000357302.8;ENST00000329608.11;ENST00000488198.5;ENST00000369802.7;ENST00000420111.6;ENST00000369801.1;ENST00000526001.1	0.166279	3.96521	0.835987	0.408014	0.97598	-5.4981
ENSG00000168710.18	5035	ENSG00000168710.18	ENSG00000168710	protein_coding	AHCYL1	10768	InGen	67.6	6	ENST00000393614.8;ENST00000369799.10;ENST00000475081.1;ENST00000359172.3;ENST00000481423.1;ENST00000469401.1	-0.0399303	8.35392	-0.287366	0.775281	0.994166	-5.84916
ENSG00000143093.15	7344	ENSG00000143093.15	ENSG00000143093	protein_coding	STRIP1	85369	InGen	6.81463	9	ENST00000369796.5;ENST00000369795.8;ENST00000489059.1;ENST00000485775.5;ENST00000540970.1;ENST00000473429.5;ENST00000535003.5;ENST00000539541.1;ENST00000461054.1	0.0586011	5.61544	0.767588	0.447135	0.97703	-5.64506
ENSG00000258634.3	4216	ENSG00000258634.3	ENSG00000258634	lncRNA	AL160006.1	NA	InGen	1.68667	1	ENST00000554749.1	0.0722315	2.77923	0.593882	0.555858	0.985054	-5.50864
ENSG00000197106.7	6636	ENSG00000197106.7	ENSG00000197106	protein_coding	SLC6A17	388662	InGen	32.5582	2	ENST00000331565.5;ENST00000465159.1	-0.138485	7.49744	-0.557317	0.580345	0.985379	-5.76062
ENSG00000224965.1	748	ENSG00000224965.1	ENSG00000224965	lncRNA	LINC02586	NA	InGen	0.753833	1	ENST00000455967.1	0.549176	-1.29865	1.64225	0.108197	0.958676	-4.26243
ENSG00000116396.14	25042	ENSG00000116396.14	ENSG00000116396	protein_coding	KCNC4	3749	InGen	2.23726	8	ENST00000489935.1;ENST00000469655.5;ENST00000369787.7;ENST00000413138.7;ENST00000438661.2;ENST00000412512.2;ENST00000459877.1;ENST00000636402.1	-0.176412	5.69912	-1.37763	0.1758	0.961731	-5.04148
ENSG00000282852.1	177	ENSG00000282852.1	ENSG00000282852	processed_pseudogene	AL137790.2	NA	InGen	0.530172	1	ENST00000634283.1	-0.588637	-3.66158	-1.53281	0.133012	0.958676	-4.35983
ENSG00000200536.1	124	ENSG00000200536.1	ENSG00000200536	snoRNA	AL137790.1	NA	InGen	0.32225	1	ENST00000363666.1	-0.561217	-4.46831	-1.53956	0.131361	0.958676	-4.36042
ENSG00000162775.16	4670	ENSG00000162775.16	ENSG00000162775	protein_coding	RBM15	64783	InGen	5.91917	9	ENST00000652747.1;ENST00000369784.8;ENST00000602849.1;ENST00000487146.8;ENST00000618772.4;ENST00000650953.2;ENST00000652342.2;ENST00000654015.1;ENST00000617047.1	-0.0429597	4.76237	-0.77154	0.444816	0.97703	-5.61261
ENSG00000224699.9	12654	ENSG00000224699.9	ENSG00000224699	lncRNA	LAMTOR5-AS1	NA	InGen	0.513154	53	ENST00000626572.2;ENST00000590413.5;ENST00000662452.1;ENST00000457535.5;ENST00000625451.2;ENST00000585330.6;ENST00000608067.6;ENST00000659565.1;ENST00000609512.6;ENST00000609244.6;ENST00000608486.5;ENST00000598454.5;ENST00000609709.5;ENST00000610148.5;ENST00000608253.2;ENST00000587691.1;ENST00000622324.4;ENST00000608499.5;ENST00000626643.3;ENST00000630179.2;ENST00000612551.4;ENST00000608602.5;ENS…	-0.147607	2.65123	-1.46276	0.151166	0.958676	-4.71418
ENSG00000168679.18	3164	ENSG00000168679.18	ENSG00000168679	protein_coding	SLC16A4	9122	InGen	1.53979	10	ENST00000437429.6;ENST00000541986.5;ENST00000369779.9;ENST00000472422.6;ENST00000369781.8;ENST00000461647.6;ENST00000528649.5;ENST00000492412.2;ENST00000467986.2;ENST00000497687.1	-0.0225822	1.71665	-0.07443	0.941031	0.999254	-5.51782
ENSG00000273373.1	2850	ENSG00000273373.1	ENSG00000273373	lncRNA	AL355488.1	NA	InGen	1.84178	1	ENST00000609909.1	-0.133203	2.3089	-0.975329	0.335124	0.972406	-5.18413
ENSG00000134248.13	2388	ENSG00000134248.13	ENSG00000134248	protein_coding	LAMTOR5	10542	InGen	9.45842	8	ENST00000483260.5;ENST00000474861.6;ENST00000464240.1;ENST00000602318.5;ENST00000256644.8;ENST00000602858.5;ENST00000614544.1;ENST00000531779.1	0.0817812	4.41139	0.416917	0.678916	0.989143	-5.78571
ENSG00000177301.15	17379	ENSG00000177301.15	ENSG00000177301	protein_coding	KCNA2	3737	InGen	11.2049	15	ENST00000640680.1;ENST00000640450.1;ENST00000525120.2;ENST00000639227.1;ENST00000316361.10;ENST00000633222.1;ENST00000369770.7;ENST00000639048.1;ENST00000640774.1;ENST00000639233.1;ENST00000638477.1;ENST00000638616.1;ENST00000638532.1;ENST00000485317.6;ENST00000640956.1	0.00738133	7.52454	0.0504784	0.959987	0.999562	-5.90724
ENSG00000259834.1	3481	ENSG00000259834.1	ENSG00000259834	lncRNA	AL365361.1	NA	InGen	4.34586	1	ENST00000566942.1	0.0433742	3.73216	0.178925	0.858879	0.999144	-5.77865
ENSG00000177272.9	2476	ENSG00000177272.9	ENSG00000177272	protein_coding	KCNA3	3738	InGen	4.40662	1	ENST00000369769.4	-0.0109489	3.31531	-0.0551935	0.956253	0.999562	-5.73995
ENSG00000143119.14	2152	ENSG00000143119.14	ENSG00000143119	protein_coding	CD53	963	InGen	3.66381	6	ENST00000648608.1;ENST00000271324.6;ENST00000471220.5;ENST00000476408.1;ENST00000497404.1;ENST00000464329.1	0.736322	2.63399	2.66397	0.0109934	0.771601	-2.73266
ENSG00000261654.1	5985	ENSG00000261654.1	ENSG00000261654	lncRNA	AL360270.2	NA	InGen	0.218162	1	ENST00000562952.1	-0.386473	0.244979	-1.80807	0.0779438	0.935674	-4.09964
ENSG00000121931.16	3502	ENSG00000121931.16	ENSG00000121931	protein_coding	LRIF1	55791	InGen	4.34565	3	ENST00000369763.5;ENST00000494675.5;ENST00000485275.2	0.122502	3.9028	1.35898	0.181591	0.9623	-4.97213
ENSG00000156171.14	3138	ENSG00000156171.14	ENSG00000156171	protein_coding	DRAM2	128338	InGen	4.34707	11	ENST00000286692.8;ENST00000484310.5;ENST00000539140.5;ENST00000461449.5;ENST00000496430.6;ENST00000477588.5;ENST00000477769.1;ENST00000480600.6;ENST00000462092.5;ENST00000490780.5;ENST00000463682.1	0.0482174	3.66545	0.277304	0.782941	0.99418	-5.75149
ENSG00000134255.14	8418	ENSG00000134255.14	ENSG00000134255	protein_coding	CEPT1	10390	InGen	3.20971	11	ENST00000498239.5;ENST00000545121.5;ENST00000480324.5;ENST00000476865.5;ENST00000357172.9;ENST00000460443.5;ENST00000478042.5;ENST00000615636.4;ENST00000473474.5;ENST00000467362.1;ENST00000483427.1	0.126346	4.73275	1.43783	0.158079	0.958676	-4.93762
ENSG00000162777.17	6677	ENSG00000162777.17	ENSG00000162777	protein_coding	DENND2D	79961	InGen	0.22083	8	ENST00000357640.9;ENST00000468692.1;ENST00000369752.5;ENST00000473682.5;ENST00000463713.5;ENST00000477586.5;ENST00000473822.5;ENST00000488786.1	0.100417	0.179152	0.354128	0.72506	0.990119	-5.2682
ENSG00000064886.14	3295	ENSG00000064886.14	ENSG00000064886	protein_coding	CHI3L2	1117	InGen	0.633709	17	ENST00000445067.6;ENST00000528451.5;ENST00000486561.6;ENST00000369744.6;ENST00000474304.6;ENST00000369748.9;ENST00000466741.5;ENST00000477185.6;ENST00000467038.6;ENST00000497587.6;ENST00000526684.1;ENST00000530597.1;ENST00000524472.5;ENST00000533831.6;ENST00000497220.5;ENST00000472825.2;ENST00000529459.1	-0.0777729	-0.050918	-0.137488	0.891319	0.999254	-5.28853
ENSG00000173947.14	3949	ENSG00000173947.14	ENSG00000173947	protein_coding	PIFO	128344	InGen	2.474	4	ENST00000484512.1;ENST00000369737.4;ENST00000369738.9;ENST00000468395.1	-0.291571	2.39668	-0.781131	0.439218	0.97703	-5.34731
ENSG00000085465.13	2520	ENSG00000085465.13	ENSG00000085465	protein_coding	OVGP1	5016	InGen	2.54179	3	ENST00000369732.4;ENST00000494622.1;ENST00000481495.1	-0.369685	2.46677	-2.0917	0.0427086	0.870913	-3.78022
ENSG00000260948.1	2023	ENSG00000260948.1	ENSG00000260948	lncRNA	AL390195.2	NA	InGen	2.31678	1	ENST00000564771.1	-0.239137	2.13023	-1.72564	0.0919514	0.958676	-4.31702
ENSG00000243960.1	861	ENSG00000243960.1	ENSG00000243960	lncRNA	AL390195.1	NA	InGen	1.30458	2	ENST00000445680.1;ENST00000416099.1	-0.0741322	0.118671	-0.489373	0.627189	0.987411	-5.2153
ENSG00000116455.14	2685	ENSG00000116455.14	ENSG00000116455	protein_coding	WDR77	79084	InGen	5.17543	4	ENST00000235090.10;ENST00000449340.1;ENST00000497278.5;ENST00000459665.1	0.058226	3.76444	0.561637	0.577424	0.985379	-5.65253
ENSG00000116459.11	3138	ENSG00000116459.11	ENSG00000116459	protein_coding	ATP5PB	515	InGen	30.5419	6	ENST00000493119.5;ENST00000369722.8;ENST00000369721.8;ENST00000483994.1;ENST00000468818.1;ENST00000464154.1	0.0401035	6.52781	0.256019	0.799218	0.994712	-5.89404
ENSG00000143110.11	2768	ENSG00000143110.11	ENSG00000143110	protein_coding	C1orf162	128346	InGen	1.21277	3	ENST00000343534.9;ENST00000369718.3;ENST00000464591.1	0.0360083	1.61731	0.249369	0.804322	0.995298	-5.47838
ENSG00000121933.19	2428	ENSG00000121933.19	ENSG00000121933	protein_coding	TMIGD3	57413	InGen	2.04475	6	ENST00000442484.2;ENST00000369716.9;ENST00000369717.8;ENST00000443498.5;ENST00000472933.2;ENST00000463993.1	0.157006	2.07266	0.606158	0.547755	0.985054	-5.40729
ENSG00000282608.1	2687	ENSG00000282608.1	ENSG00000282608	protein_coding	ADORA3	140	InGen	0.920668	4	ENST00000241356.4;ENST00000632535.1;ENST00000495493.1;ENST00000486342.1	0.579157	0.84948	1.39625	0.170164	0.960771	-4.62065
ENSG00000116473.14	5532	ENSG00000116473.14	ENSG00000116473	protein_coding	RAP1A	5906	InGen	7.93018	4	ENST00000356415.5;ENST00000433097.5;ENST00000369709.3;ENST00000494982.1	0.159686	5.41492	1.33243	0.190086	0.968601	-5.09536
ENSG00000197852.12	6393	ENSG00000197852.12	ENSG00000197852	protein_coding	INKA2	55924	InGen	9.17612	5	ENST00000527570.1;ENST00000357260.6;ENST00000534365.1;ENST00000444059.2;ENST00000527621.1	0.169307	5.79141	0.951028	0.347169	0.972406	-5.4984
ENSG00000227811.3	2414	ENSG00000227811.3	ENSG00000227811	lncRNA	INKA2-AS1	NA	InGen	1.14093	3	ENST00000658759.1;ENST00000430373.2;ENST00000524935.1	-0.0348669	1.37526	-0.207058	0.836991	0.998054	-5.45334
ENSG00000064703.12	5585	ENSG00000064703.12	ENSG00000064703	protein_coding	DDX20	11218	InGen	2.11912	5	ENST00000533164.5;ENST00000369702.5;ENST00000475700.1;ENST00000524894.1;ENST00000534200.1	0.0324365	3.55768	0.325226	0.746666	0.990442	-5.72414
ENSG00000171385.9	7863	ENSG00000171385.9	ENSG00000171385	protein_coding	KCND3	3752	InGen	17.4195	3	ENST00000369697.5;ENST00000302127.4;ENST00000315987.6	0.138857	6.99267	0.81288	0.420988	0.97703	-5.60683
ENSG00000232558.1	376	ENSG00000232558.1	ENSG00000232558	lncRNA	KCND3-IT1	NA	InGen	3.29345	1	ENST00000439736.1	-0.100439	-0.0151518	-0.312555	0.756205	0.990958	-5.25548
ENSG00000231437.3	3590	ENSG00000231437.3	ENSG00000231437	lncRNA	LINC01750	NA	InGen	1.51811	3	ENST00000442751.1;ENST00000428461.1;ENST00000438293.1	0.148688	2.32605	0.886592	0.380476	0.972406	-5.2564
ENSG00000231246.2	6267	ENSG00000231246.2	ENSG00000231246	lncRNA	AL445426.1	NA	InGen	0.410508	5	ENST00000427290.1;ENST00000659549.1;ENST00000658120.1;ENST00000654472.1;ENST00000663553.1	0.205772	1.16988	0.871139	0.388757	0.973086	-5.13122
ENSG00000143079.15	7371	ENSG00000143079.15	ENSG00000143079	protein_coding	CTTNBP2NL	55917	InGen	4.91007	4	ENST00000271277.11;ENST00000441739.1;ENST00000502356.3;ENST00000607039.1	0.133589	5.14484	1.64638	0.10734	0.958676	-4.66702
ENSG00000134245.18	12374	ENSG00000134245.18	ENSG00000134245	protein_coding	WNT2B	7482	InGen	0.788551	4	ENST00000256640.9;ENST00000369686.9;ENST00000369684.5;ENST00000478360.1	0.0315597	3.22815	0.238531	0.812659	0.995704	-5.70372
ENSG00000273483.1	643	ENSG00000273483.1	ENSG00000273483	lncRNA	AL354760.1	NA	InGen	0.765657	1	ENST00000608357.1	-0.186768	-1.19858	-0.648045	0.520573	0.982588	-5.01165
ENSG00000007341.19	8108	ENSG00000007341.19	ENSG00000007341	protein_coding	ST7L	54879	InGen	2.87778	28	ENST00000358039.9;ENST00000361846.7;ENST00000360743.8;ENST00000490715.5;ENST00000480988.5;ENST00000495109.2;ENST00000498197.1;ENST00000477682.1;ENST00000369669.5;ENST00000490067.5;ENST00000497457.5;ENST00000343210.11;ENST00000369666.5;ENST00000463235.5;ENST00000418497.5;ENST00000497235.5;ENST00000369664.1;ENST00000466360.5;ENST00000479436.5;ENST00000470519.5;ENST00000459630.5;ENST00000477332.5;EN…	0.0530116	4.53977	0.794654	0.431396	0.97703	-5.582
ENSG00000116489.13	3495	ENSG00000116489.13	ENSG00000116489	protein_coding	CAPZA1	829	InGen	15.0747	6	ENST00000485542.5;ENST00000476936.5;ENST00000498626.1;ENST00000263168.4;ENST00000466066.1;ENST00000476820.1	0.119701	5.69625	1.22079	0.229146	0.971715	-5.22952
ENSG00000155363.18	6509	ENSG00000155363.18	ENSG00000155363	protein_coding	MOV10	4343	InGen	2.82102	17	ENST00000486416.1;ENST00000413052.6;ENST00000369645.5;ENST00000369644.5;ENST00000496577.5;ENST00000475429.5;ENST00000468624.5;ENST00000465579.1;ENST00000357443.2;ENST00000479858.1;ENST00000488160.5;ENST00000482545.5;ENST00000471160.5;ENST00000481711.1;ENST00000490413.1;ENST00000495374.5;ENST00000494319.1	0.086634	4.1046	0.734198	0.467011	0.978613	-5.58639
ENSG00000155366.16	4028	ENSG00000155366.16	ENSG00000155366	protein_coding	RHOC	389	InGen	6.04788	19	ENST00000339083.11;ENST00000369633.6;ENST00000369642.7;ENST00000285735.6;ENST00000468093.5;ENST00000369638.6;ENST00000369637.5;ENST00000369636.6;ENST00000473074.1;ENST00000484280.6;ENST00000369632.6;ENST00000425265.6;ENST00000534717.5;ENST00000436685.6;ENST00000528831.5;ENST00000484054.3;ENST00000414971.1;ENST00000478447.1;ENST00000527563.1	-0.0737882	4.53503	-0.561023	0.577839	0.985379	-5.72855
ENSG00000155367.15	2874	ENSG00000155367.15	ENSG00000155367	protein_coding	PPM1J	333926	InGen	1.18731	5	ENST00000471106.5;ENST00000309276.10;ENST00000464951.1;ENST00000482367.1;ENST00000486709.1	-0.383084	1.69217	-2.93794	0.00540457	0.690647	-2.19369
ENSG00000224167.2	794	ENSG00000224167.2	ENSG00000224167	lncRNA	LINC01357	NA	InGen	1.67309	3	ENST00000658577.1;ENST00000456651.1;ENST00000422022.1	-0.270614	0.314412	-1.46479	0.150613	0.958676	-4.51342
ENSG00000155380.11	5312	ENSG00000155380.11	ENSG00000155380	protein_coding	SLC16A1	6566	InGen	6.19332	7	ENST00000369626.7;ENST00000538576.5;ENST00000458229.5;ENST00000443580.5;ENST00000429288.1;ENST00000481750.1;ENST00000478835.1	0.12161	4.87036	0.592628	0.556688	0.985054	-5.73433
ENSG00000229020.4	915	ENSG00000229020.4	ENSG00000229020	processed_pseudogene	AKR7A2P1	NA	InGen	0.273567	1	ENST00000460134.2	-0.24467	-2.44059	-0.604703	0.548713	0.985054	-4.9424
ENSG00000226419.8	12677	ENSG00000226419.8	ENSG00000226419	lncRNA	SLC16A1-AS1	NA	InGen	1.47961	13	ENST00000416193.5;ENST00000664314.1;ENST00000428411.6;ENST00000435800.6;ENST00000662044.1;ENST00000654334.1;ENST00000420168.2;ENST00000662852.1;ENST00000627431.2;ENST00000665960.1;ENST00000659961.1;ENST00000413231.5;ENST00000451149.1	-0.164148	4.09657	-1.1613	0.252244	0.971715	-5.21541
ENSG00000238198.2	2467	ENSG00000238198.2	ENSG00000238198	lncRNA	LRIG2-DT	NA	InGen	0.479725	1	ENST00000421157.2	0.126789	0.209593	0.784499	0.437262	0.97703	-5.08085
ENSG00000198799.12	12467	ENSG00000198799.12	ENSG00000198799	protein_coding	LRIG2	9860	InGen	3.90192	5	ENST00000361127.6;ENST00000466069.5;ENST00000470000.1;ENST00000492207.5;ENST00000466161.1	0.0753559	5.57471	0.94812	0.34863	0.972406	-5.50117
ENSG00000081026.19	8414	ENSG00000081026.19	ENSG00000081026	protein_coding	MAGI3	260425	InGen	8.79208	6	ENST00000307546.14;ENST00000369617.8;ENST00000369615.5;ENST00000369611.4;ENST00000486456.1;ENST00000477955.1	-0.0699142	6.14582	-0.727544	0.471032	0.978613	-5.67702
ENSG00000232499.2	1029	ENSG00000232499.2	ENSG00000232499	processed_pseudogene	AL391058.1	NA	InGen	1.26292	1	ENST00000424736.2	-0.0936339	0.289161	-0.577217	0.566953	0.985379	-5.1988
ENSG00000116793.16	7170	ENSG00000116793.16	ENSG00000116793	protein_coding	PHTF1	10745	InGen	4.99063	12	ENST00000474926.5;ENST00000369604.6;ENST00000393357.6;ENST00000369598.5;ENST00000369600.5;ENST00000481652.1;ENST00000357783.6;ENST00000412670.1;ENST00000472612.5;ENST00000486855.1;ENST00000446739.1;ENST00000493212.1	-0.185419	5.09058	-1.45247	0.153991	0.958676	-4.93333
ENSG00000232450.1	748	ENSG00000232450.1	ENSG00000232450	transcribed_processed_pseudogene	AL133517.1	NA	InGen	1.24114	1	ENST00000413412.1	-0.0281897	-0.246886	-0.127605	0.899086	0.999254	-5.25792
ENSG00000081019.13	6819	ENSG00000081019.13	ENSG00000081019	protein_coding	RSBN1	54665	InGen	5.91896	6	ENST00000261441.9;ENST00000612242.4;ENST00000476412.5;ENST00000616024.4;ENST00000615321.1;ENST00000369581.2	-0.0534119	5.29308	-0.559292	0.579009	0.985379	-5.76861
ENSG00000134242.16	4497	ENSG00000134242.16	ENSG00000134242	protein_coding	PTPN22	26191	InGen	0.22718	11	ENST00000359785.10;ENST00000460620.5;ENST00000538253.5;ENST00000528414.5;ENST00000469077.1;ENST00000532224.5;ENST00000420377.6;ENST00000525799.1;ENST00000484147.5;ENST00000534519.1;ENST00000529045.1	0.035326	-0.0609957	0.174551	0.862293	0.999144	-5.27417
ENSG00000188761.13	9095	ENSG00000188761.13	ENSG00000188761	protein_coding	BCL2L15	440603	InGen	0.207691	7	ENST00000393316.8;ENST00000369580.3;ENST00000650418.1;ENST00000488450.1;ENST00000393320.3;ENST00000471267.1;ENST00000486485.1	0.0167936	0.760507	0.0748412	0.940705	0.999254	-5.38877
ENSG00000134262.13	5847	ENSG00000134262.13	ENSG00000134262	protein_coding	AP4B1	10717	InGen	4.0177	14	ENST00000369569.6;ENST00000369567.5;ENST00000256658.8;ENST00000479285.5;ENST00000462591.1;ENST00000479801.1;ENST00000484201.5;ENST00000460653.1;ENST00000369564.5;ENST00000489499.5;ENST00000432415.5;ENST00000489092.5;ENST00000369571.2;ENST00000472122.1	0.0649109	4.50936	0.768037	0.446871	0.97703	-5.59834
ENSG00000118655.7	3868	ENSG00000118655.7	ENSG00000118655	protein_coding	DCLRE1B	64858	InGen	1.42241	4	ENST00000650596.1;ENST00000650450.2;ENST00000648795.1;ENST00000466480.2	0.0631055	2.43735	0.503878	0.617047	0.987323	-5.5051
ENSG00000235527.7	3090	ENSG00000235527.7	ENSG00000235527	lncRNA	HIPK1-AS1	NA	InGen	0.474454	6	ENST00000441071.5;ENST00000427953.5;ENST00000450706.1;ENST00000670954.1;ENST00000653365.1;ENST00000426237.2	0.151616	0.49877	0.998252	0.324019	0.972406	-4.96461
ENSG00000163349.22	9148	ENSG00000163349.22	ENSG00000163349	protein_coding	HIPK1	204851	InGen	19.6166	11	ENST00000426820.7;ENST00000369559.8;ENST00000626993.2;ENST00000369558.5;ENST00000369561.8;ENST00000369555.6;ENST00000514621.5;ENST00000503968.1;ENST00000340480.8;ENST00000369553.5;ENST00000361587.3	-0.0828397	7.47215	-0.958045	0.343663	0.972406	-5.47859
ENSG00000116774.12	2821	ENSG00000116774.12	ENSG00000116774	protein_coding	OLFML3	56944	InGen	2.49815	5	ENST00000393300.6;ENST00000369551.5;ENST00000320334.5;ENST00000491700.1;ENST00000633022.1	0.663979	2.55163	2.29057	0.0272087	0.842051	-3.43777
ENSG00000134207.16	5104	ENSG00000134207.16	ENSG00000134207	protein_coding	SYT6	148281	InGen	1.44444	10	ENST00000610121.5;ENST00000607941.5;ENST00000609117.5;ENST00000369547.5;ENST00000610222.2;ENST00000610096.1;ENST00000641643.1;ENST00000608203.1;ENST00000609577.1;ENST00000608879.1	-0.0444538	2.80025	-0.238277	0.812855	0.995704	-5.64383
ENSG00000232895.2	332	ENSG00000232895.2	ENSG00000232895	lncRNA	AL121999.1	NA	InGen	0.449356	1	ENST00000420156.2	-0.0212018	-3.3521	-0.0397173	0.968512	0.999724	-4.99838
ENSG00000197323.12	9604	ENSG00000197323.12	ENSG00000197323	protein_coding	TRIM33	51592	InGen	12.1162	6	ENST00000358465.7;ENST00000492227.1;ENST00000478032.1;ENST00000448034.5;ENST00000369543.6;ENST00000476908.1	-0.0311208	6.85215	-0.517621	0.607507	0.987323	-5.79373
ENSG00000116752.6	1289	ENSG00000116752.6	ENSG00000116752	protein_coding	BCAS2	10286	InGen	27.3884	2	ENST00000369541.4;ENST00000485021.1	0.123446	5.09836	0.797868	0.42955	0.97703	-5.61112
ENSG00000175984.15	7413	ENSG00000175984.15	ENSG00000175984	protein_coding	DENND2C	163259	InGen	0.675538	6	ENST00000393276.7;ENST00000393274.6;ENST00000495031.5;ENST00000393277.2;ENST00000481894.1;ENST00000493549.1	-0.177636	2.19605	-0.946176	0.349608	0.972406	-5.19541
ENSG00000213281.5	4326	ENSG00000213281.5	ENSG00000213281	protein_coding	NRAS	4893	InGen	8.76134	1	ENST00000369535.5	0.0338207	5.23963	0.34779	0.729779	0.990119	-5.85947
ENSG00000009307.16	5778	ENSG00000009307.16	ENSG00000009307	protein_coding	CSDE1	7812	InGen	69.9564	18	ENST00000339438.10;ENST00000610726.4;ENST00000438362.6;ENST00000358528.9;ENST00000261443.9;ENST00000530886.5;ENST00000369530.5;ENST00000483407.1;ENST00000534699.5;ENST00000483030.1;ENST00000530784.1;ENST00000529046.5;ENST00000525132.1;ENST00000534389.2;ENST00000525878.5;ENST00000525970.5;ENST00000533818.5;ENST00000524652.1	0.0802961	8.64323	0.732722	0.467901	0.978613	-5.628
ENSG00000052723.11	5894	ENSG00000052723.11	ENSG00000052723	protein_coding	SIKE1	80143	InGen	5.68027	10	ENST00000369528.9;ENST00000060969.5;ENST00000369524.5;ENST00000510745.5;ENST00000506320.1;ENST00000462123.5;ENST00000475335.5;ENST00000466657.1;ENST00000474562.1;ENST00000471969.1	0.0764074	5.05528	0.782265	0.438559	0.97703	-5.62125
ENSG00000134198.10	3413	ENSG00000134198.10	ENSG00000134198	protein_coding	TSPAN2	10100	InGen	1.2839	4	ENST00000369516.7;ENST00000369515.6;ENST00000433172.3;ENST00000491992.1	-0.140237	1.90282	-0.540196	0.591988	0.985643	-5.41715
ENSG00000233730.1	491	ENSG00000233730.1	ENSG00000233730	lncRNA	LINC01765	NA	InGen	0.251031	1	ENST00000448680.1	-0.757131	-3.52167	-1.64951	0.106695	0.958676	-4.2637
ENSG00000134259.3	1047	ENSG00000134259.3	ENSG00000134259	protein_coding	NGF	4803	InGen	0.492976	1	ENST00000369512.2	0.00517312	-1.0529	0.0181373	0.985617	0.999939	-5.16979
ENSG00000173218.15	9045	ENSG00000173218.15	ENSG00000173218	protein_coding	VANGL1	81839	InGen	0.519568	6	ENST00000355485.7;ENST00000369510.8;ENST00000310260.7;ENST00000369509.1;ENST00000478369.5;ENST00000474344.1	0.139179	2.15242	0.761113	0.45095	0.97703	-5.3255
ENSG00000118729.11	2769	ENSG00000118729.11	ENSG00000118729	protein_coding	CASQ2	845	InGen	1.50282	2	ENST00000261448.5;ENST00000488931.1	0.988471	0.598836	2.11701	0.0403796	0.870913	-3.6731
ENSG00000177551.5	7541	ENSG00000177551.5	ENSG00000177551	protein_coding	NHLH2	4808	InGen	0.230213	3	ENST00000320238.3;ENST00000369506.1;ENST00000429731.1	0.255435	0.542647	1.10998	0.273482	0.971715	-4.88022
ENSG00000163393.13	5277	ENSG00000163393.13	ENSG00000163393	protein_coding	SLC22A15	55356	InGen	6.64658	3	ENST00000369503.9;ENST00000369502.1;ENST00000481127.1	0.214856	5.08691	1.75156	0.0873359	0.953638	-4.50824
ENSG00000173212.4	3256	ENSG00000173212.4	ENSG00000173212	protein_coding	MAB21L3	126868	InGen	0.229474	2	ENST00000369500.3;ENST00000464946.1	0.0856882	-0.675464	0.353795	0.725307	0.990119	-5.16939
ENSG00000235933.1	914	ENSG00000235933.1	ENSG00000235933	lncRNA	LINC01779	NA	InGen	0.332685	1	ENST00000426515.1	-0.419855	-2.01826	-1.05873	0.295928	0.971715	-4.73349
ENSG00000221040.2	216	ENSG00000221040.2	ENSG00000221040	snoRNA	U3	NA	InGen	0.207456	1	ENST00000408113.2	-0.497322	-4.46033	-1.39176	0.171508	0.960985	-4.46257
ENSG00000163399.16	7277	ENSG00000163399.16	ENSG00000163399	protein_coding	ATP1A1	476	InGen	48.8106	11	ENST00000418797.5;ENST00000295598.10;ENST00000488733.1;ENST00000537345.5;ENST00000369494.5;ENST00000369496.8;ENST00000463382.1;ENST00000491156.1;ENST00000440951.1;ENST00000479960.1;ENST00000495965.1	-0.0965265	8.33789	-0.535331	0.595316	0.986552	-5.75361
ENSG00000203865.10	6514	ENSG00000203865.10	ENSG00000203865	lncRNA	ATP1A1-AS1	NA	InGen	0.632367	4	ENST00000608511.6;ENST00000493908.2;ENST00000369491.1;ENST00000369492.4	0.168329	1.94623	0.876703	0.385762	0.973086	-5.22095
ENSG00000212385.1	104	ENSG00000212385.1	ENSG00000212385	snRNA	RNU6-817P	NA	InGen	1.97532	1	ENST00000391083.1	-0.172023	-2.47961	-0.483323	0.63144	0.987696	-4.98473
ENSG00000116815.16	1784	ENSG00000116815.16	ENSG00000116815	protein_coding	CD58	965	InGen	1.47657	5	ENST00000369489.10;ENST00000464088.5;ENST00000457047.6;ENST00000526981.1;ENST00000369487.3	0.0790992	1.23386	0.35031	0.727902	0.990119	-5.40154
ENSG00000177173.5	1157	ENSG00000177173.5	ENSG00000177173	processed_pseudogene	NAP1L4P1	NA	InGen	0.366607	1	ENST00000319092.5	-0.193626	-1.40267	-0.715308	0.478477	0.979547	-4.96571
ENSG00000143061.17	7400	ENSG00000143061.17	ENSG00000143061	protein_coding	IGSF3	3321	InGen	3.11345	4	ENST00000369483.5;ENST00000369486.7;ENST00000318837.6;ENST00000481589.1	-0.265216	4.37838	-1.91658	0.0622879	0.916395	-4.20577
ENSG00000134247.10	6488	ENSG00000134247.10	ENSG00000134247	protein_coding	PTGFRN	5738	InGen	4.58129	3	ENST00000393203.3;ENST00000496699.1;ENST00000497385.1	-0.183084	4.82546	-1.49748	0.141936	0.958676	-4.85999
ENSG00000134256.12	3828	ENSG00000134256.12	ENSG00000134256	protein_coding	CD101	9398	InGen	0.363457	4	ENST00000256652.8;ENST00000369470.1;ENST00000467588.1;ENST00000460180.1	0.490136	0.253081	1.56164	0.126069	0.958676	-4.40034
ENSG00000116830.12	10158	ENSG00000116830.12	ENSG00000116830	protein_coding	TTF2	8458	InGen	1.30012	7	ENST00000369466.9;ENST00000470935.1;ENST00000469638.1;ENST00000492682.5;ENST00000463696.1;ENST00000427271.1;ENST00000480701.1	0.0454733	3.6646	0.43474	0.666034	0.989143	-5.70029
ENSG00000215930.1	86	ENSG00000215930.1	ENSG00000215930	miRNA	MIR942	NA	InGen	0.430576	1	ENST00000401111.1	-0.280665	-4.56802	-0.749433	0.45788	0.977657	-4.79529
ENSG00000134253.10	4368	ENSG00000134253.10	ENSG00000134253	protein_coding	TRIM45	80263	InGen	1.65337	5	ENST00000497970.5;ENST00000256649.9;ENST00000369464.7;ENST00000369461.3;ENST00000485032.1	-0.0379193	2.79628	-0.313667	0.755366	0.990958	-5.62563
ENSG00000271427.1	575	ENSG00000271427.1	ENSG00000271427	lncRNA	AL358072.1	NA	InGen	0.62752	1	ENST00000604156.1	-0.435597	-1.5165	-1.77528	0.083285	0.940937	-4.12196
ENSG00000198162.12	9667	ENSG00000198162.12	ENSG00000198162	protein_coding	MAN1A2	10905	InGen	27.7273	5	ENST00000356554.7;ENST00000482811.1;ENST00000449370.6;ENST00000421535.5;ENST00000422329.1	-0.0160175	8.05838	-0.164229	0.870359	0.999144	-5.88331
ENSG00000279513.1	1492	ENSG00000279513.1	ENSG00000279513	TEC	AL157902.2	NA	InGen	0.976913	1	ENST00000623435.1	-0.125385	0.429166	-0.650971	0.518701	0.982588	-5.17906
ENSG00000183508.5	5654	ENSG00000183508.5	ENSG00000183508	protein_coding	TENT5C	54855	InGen	1.33912	1	ENST00000369448.4	-0.388767	1.03397	-0.798043	0.429449	0.97703	-5.17823
ENSG00000228217.1	420	ENSG00000228217.1	ENSG00000228217	processed_pseudogene	PNRC2P1	NA	InGen	0.448109	1	ENST00000423940.1	0.268049	-2.8463	0.805957	0.424923	0.97703	-4.83776
ENSG00000196505.11	10487	ENSG00000196505.11	ENSG00000196505	protein_coding	GDAP2	54834	InGen	5.83808	6	ENST00000369443.10;ENST00000491626.5;ENST00000369442.3;ENST00000464026.1;ENST00000493555.5;ENST00000494224.1	0.00445661	5.9224	0.0595315	0.952818	0.999562	-5.9263
ENSG00000065183.16	10276	ENSG00000065183.16	ENSG00000065183	protein_coding	WDR3	10885	InGen	2.73145	4	ENST00000369441.7;ENST00000487202.5;ENST00000349139.6;ENST00000471680.1	-0.0477887	4.73007	-0.333905	0.740155	0.990442	-5.83907
ENSG00000155761.14	9828	ENSG00000155761.14	ENSG00000155761	protein_coding	SPAG17	200162	InGen	0.863571	13	ENST00000336338.10;ENST00000466857.5;ENST00000478697.5;ENST00000469128.1;ENST00000437255.1;ENST00000492438.5;ENST00000483383.1;ENST00000470550.1;ENST00000486589.1;ENST00000477444.1;ENST00000473472.1;ENST00000463628.1;ENST00000465053.1	-0.593814	1.16076	-1.18387	0.24329	0.971715	-4.88684
ENSG00000092607.15	4344	ENSG00000092607.15	ENSG00000092607	protein_coding	TBX15	6913	InGen	0.232891	3	ENST00000207157.7;ENST00000449873.5;ENST00000369429.5	-0.165745	-0.380824	-0.540998	0.59144	0.985537	-5.14336
ENSG00000116874.11	3847	ENSG00000116874.11	ENSG00000116874	protein_coding	WARS2	10352	InGen	2.26805	5	ENST00000369426.9;ENST00000235521.4;ENST00000495746.5;ENST00000497402.1;ENST00000497761.1	-0.0719283	3.06543	-0.460468	0.647616	0.989143	-5.61121
ENSG00000223575.2	957	ENSG00000223575.2	ENSG00000223575	processed_pseudogene	RBMX2P3	NA	InGen	0.196442	1	ENST00000450122.2	-0.415379	-2.71807	-0.952659	0.346352	0.972406	-4.76747
ENSG00000236804.1	753	ENSG00000236804.1	ENSG00000236804	processed_pseudogene	RPS3AP12	NA	InGen	0.340091	1	ENST00000443616.1	-0.017957	-2.06205	-0.0565449	0.955183	0.999562	-5.07868
ENSG00000231365.6	11469	ENSG00000231365.6	ENSG00000231365	lncRNA	WARS2-AS1	NA	InGen	1.14305	9	ENST00000667138.1;ENST00000425884.5;ENST00000440150.5;ENST00000670000.1;ENST00000457043.1;ENST00000413531.5;ENST00000418015.1;ENST00000667936.1;ENST00000445565.2	-0.0304669	3.64972	-0.282225	0.779192	0.994166	-5.74964
ENSG00000232780.2	915	ENSG00000232780.2	ENSG00000232780	transcribed_processed_pseudogene	GAPDHP74	NA	InGen	0.918374	2	ENST00000632456.1;ENST00000449411.1	-0.234542	-0.840368	-0.584649	0.561991	0.985054	-5.07874
ENSG00000235595.1	993	ENSG00000235595.1	ENSG00000235595	processed_pseudogene	GAPDHP23	NA	InGen	1.06366	1	ENST00000444823.1	-0.633663	-0.547936	-1.64465	0.107699	0.958676	-4.27539
ENSG00000229570.2	1006	ENSG00000229570.2	ENSG00000229570	processed_pseudogene	GAPDHP58	NA	InGen	0.813717	1	ENST00000438477.2	-0.318494	-0.818581	-0.811828	0.421584	0.97703	-4.96832
ENSG00000226443.3	998	ENSG00000226443.3	ENSG00000226443	processed_pseudogene	GAPDHP32	NA	InGen	1.19422	1	ENST00000433816.1	-0.194406	-0.222385	-0.499504	0.620097	0.987323	-5.1752
ENSG00000239873.2	1020	ENSG00000239873.2	ENSG00000239873	processed_pseudogene	GAPDHP27	NA	InGen	1.91091	1	ENST00000447427.2	-0.398029	0.488019	-1.28359	0.206502	0.971715	-4.71338
ENSG00000240244.3	1013	ENSG00000240244.3	ENSG00000240244	processed_pseudogene	GAPDHP33	NA	InGen	3.67206	1	ENST00000443168.1	-0.0363267	1.3558	-0.0882625	0.930098	0.999254	-5.47073
ENSG00000260941.1	1570	ENSG00000260941.1	ENSG00000260941	lncRNA	LINC00622	NA	InGen	2.12733	1	ENST00000562811.1	-0.305009	1.44236	-1.08179	0.285676	0.971715	-4.99371
ENSG00000143067.5	5579	ENSG00000143067.5	ENSG00000143067	protein_coding	ZNF697	90874	InGen	5.00911	1	ENST00000421812.3	-0.110173	4.63584	-0.588464	0.559453	0.985054	-5.71585
ENSG00000092621.12	9217	ENSG00000092621.12	ENSG00000092621	protein_coding	PHGDH	26227	InGen	7.41456	34	ENST00000641597.1;ENST00000493622.5;ENST00000641720.1;ENST00000641023.1;ENST00000642041.1;ENST00000641947.1;ENST00000641213.1;ENST00000641074.1;ENST00000496756.2;ENST00000641115.1;ENST00000642021.1;ENST00000641491.1;ENST00000369409.9;ENST00000641513.1;ENST00000641573.1;ENST00000641587.1;ENST00000641570.1;ENST00000641891.1;ENST00000641375.1;ENST00000462324.2;ENST00000641371.1;ENST00000641272.1;ENS…	0.165323	6.0473	1.17376	0.247273	0.971715	-5.28258
ENSG00000134250.20	19930	ENSG00000134250.20	ENSG00000134250	protein_coding	NOTCH2	4853	InGen	7.57113	13	ENST00000256646.7;ENST00000493703.1;ENST00000478864.1;ENST00000479412.2;ENST00000640021.1;ENST00000579475.7;ENST00000602566.6;ENST00000652302.1;ENST00000652264.1;ENST00000489731.1;ENST00000651371.1;ENST00000652737.1;ENST00000650638.1	-0.0086616	7.18115	-0.0707622	0.943931	0.999374	-5.91277
ENSG00000265808.4	9039	ENSG00000265808.4	ENSG00000265808	protein_coding	SEC22B	9554	InGen	5.44206	2	ENST00000578049.4;ENST00000618538.1	0.0885924	5.60276	0.917779	0.364108	0.972406	-5.52785
ENSG00000274642.1	853	ENSG00000274642.1	ENSG00000274642	unprocessed_pseudogene	AC244669.2	NA	InGen	8.52653	1	ENST00000612320.1	0.103137	2.72951	0.438505	0.663325	0.989143	-5.57269
ENSG00000223804.5	1107	ENSG00000223804.5	ENSG00000223804	transcribed_unprocessed_pseudogene	AC244669.1	NA	InGen	2.65801	4	ENST00000616141.4;ENST00000617318.4;ENST00000613290.4;ENST00000621564.1	-0.144728	1.32319	-0.518351	0.607003	0.987323	-5.35579
ENSG00000273727.1	162	ENSG00000273727.1	ENSG00000273727	snRNA	U1	NA	InGen	0.344704	1	ENST00000614085.1	0.0994771	-4.08841	0.251651	0.80257	0.995207	-4.94027
ENSG00000270231.4	5961	ENSG00000270231.4	ENSG00000270231	transcribed_unprocessed_pseudogene	NBPF8	728841	InGen	1.75327	2	ENST00000652355.1;ENST00000583271.5	-0.0247757	3.30244	-0.227453	0.821203	0.996488	-5.7169
ENSG00000275131.3	9444	ENSG00000275131.3	ENSG00000275131	transcribed_unprocessed_pseudogene	AC241952.1	NA	InGen	11.7673	3	ENST00000612480.2;ENST00000647832.1;ENST00000637601.1	-0.000362751	6.69525	-0.00271427	0.997848	0.999939	-5.92242
ENSG00000286106.1	1111	ENSG00000286106.1	ENSG00000286106	protein_coding	AC253572.1	NA	InGen	0.340292	1	ENST00000624419.2	0.135673	-1.68648	0.385112	0.702147	0.989244	-5.0592
ENSG00000273136.7	6782	ENSG00000273136.7	ENSG00000273136	protein_coding	NBPF26	101060684	InGen	2.12333	11	ENST00000652763.1;ENST00000620612.5;ENST00000651062.1;ENST00000652444.1;ENST00000615145.4;ENST00000611287.4;ENST00000611702.4;ENST00000615219.4;ENST00000617913.4;ENST00000619748.4;ENST00000609741.2	-0.151786	3.75315	-0.9785	0.333572	0.972406	-5.35834
ENSG00000287979.1	1312	ENSG00000287979.1	ENSG00000287979	lncRNA	AC253572.2	NA	InGen	0.365596	1	ENST00000664186.1	0.704448	-1.70317	1.43205	0.159717	0.958676	-4.4555
ENSG00000226067.7	2600	ENSG00000226067.7	ENSG00000226067	lncRNA	LINC00623	NA	InGen	1.57543	6	ENST00000613486.2;ENST00000659101.1;ENST00000621058.5;ENST00000615424.4;ENST00000614062.1;ENST00000617702.1	-0.0253642	1.95655	-0.17366	0.862988	0.999144	-5.53754
ENSG00000277610.1	164	ENSG00000277610.1	ENSG00000277610	snRNA	RNVU1-4	NA	InGen	1.09599	1	ENST00000612985.1	0.146631	-2.68744	0.427974	0.670913	0.989143	-4.98308
ENSG00000285215.2	1420	ENSG00000285215.2	ENSG00000285215	transcribed_unprocessed_pseudogene	AC241377.4	NA	InGen	0.559605	2	ENST00000649989.1;ENST00000642174.1	-0.464583	-0.610488	-1.73598	0.0900865	0.953638	-4.1689
ENSG00000198019.13	4234	ENSG00000198019.13	ENSG00000198019	protein_coding	FCGR1B	2210	InGen	0.326308	10	ENST00000453173.2;ENST00000616817.4;ENST00000623603.3;ENST00000369384.9;ENST00000472543.5;ENST00000615565.4;ENST00000471609.2;ENST00000369383.8;ENST00000369178.5;ENST00000466915.1	0.792824	-0.0749212	1.94466	0.0587062	0.911918	-3.91396
ENSG00000234998.1	459	ENSG00000234998.1	ENSG00000234998	lncRNA	AC244453.3	NA	InGen	0.9472	1	ENST00000426275.1	0.241403	-1.3681	0.752871	0.455834	0.97703	-4.94743
ENSG00000223345.3	756	ENSG00000223345.3	ENSG00000223345	transcribed_unprocessed_pseudogene	HIST2H2BA	NA	InGen	2.20943	2	ENST00000430394.1;ENST00000412169.1	-0.251071	0.626475	-1.47191	0.14869	0.958676	-4.52658
ENSG00000227193.2	494	ENSG00000227193.2	ENSG00000227193	lncRNA	AC244453.1	NA	InGen	0.203058	1	ENST00000427872.1	-0.44009	-3.42511	-1.10322	0.276375	0.971715	-4.65858
ENSG00000213244.3	416	ENSG00000213244.3	ENSG00000213244	unprocessed_pseudogene	HIST2H3DP1	NA	InGen	1.28157	1	ENST00000401004.2	-0.227901	-1.02665	-0.819542	0.417222	0.97703	-4.94254
ENSG00000171943.12	7335	ENSG00000171943.12	ENSG00000171943	protein_coding	SRGAP2C	653464	InGen	3.4775	5	ENST00000617209.1;ENST00000367123.8;ENST00000412759.2;ENST00000613462.1;ENST00000304465.7	0.199742	4.63891	1.88023	0.0672029	0.924445	-4.2845
ENSG00000227082.3	4737	ENSG00000227082.3	ENSG00000227082	lncRNA	LINC02798	NA	InGen	1.48951	6	ENST00000417218.1;ENST00000670866.1;ENST00000650414.1;ENST00000668551.1;ENST00000664311.1;ENST00000445260.2	0.392548	2.69232	2.0286	0.049036	0.890849	-3.89637
ENSG00000272583.1	464	ENSG00000272583.1	ENSG00000272583	lncRNA	AL592494.2	NA	InGen	0.83399	1	ENST00000609485.1	0.357568	-1.54695	1.06259	0.294193	0.971715	-4.75115
ENSG00000231752.6	5745	ENSG00000231752.6	ENSG00000231752	transcribed_unprocessed_pseudogene	EMBP1	NA	InGen	0.484849	4	ENST00000622787.4;ENST00000618253.1;ENST00000648011.1;ENST00000458200.2	-0.320984	1.41168	-1.9525	0.0577372	0.908155	-3.9419
ENSG00000277702.1	213	ENSG00000277702.1	ENSG00000277702	unprocessed_pseudogene	AC239859.5	NA	InGen	7.55256	1	ENST00000622095.1	-0.10074	0.536716	-0.410561	0.683535	0.989201	-5.29309
ENSG00000206737.1	164	ENSG00000206737.1	ENSG00000206737	snRNA	RNVU1-18	NA	InGen	15.2559	1	ENST00000384010.1	0.174917	0.796083	0.424611	0.673343	0.989143	-5.32215
ENSG00000223779.6	869	ENSG00000223779.6	ENSG00000223779	unprocessed_pseudogene	AC239800.1	NA	InGen	1.03762	1	ENST00000442049.3	-1.68947	-3.21226	-1.82125	0.0758798	0.93379	-4.10735
ENSG00000265531.3	1127	ENSG00000265531.3	ENSG00000265531	unprocessed_pseudogene	FCGR1CP	NA	InGen	0.741139	1	ENST00000579737.3	0.73215	-0.848744	1.49711	0.142033	0.958676	-4.41836
ENSG00000273213.3	3959	ENSG00000273213.3	ENSG00000273213	protein_coding	HIST2H3PS2	440686	InGen	0.496887	3	ENST00000650532.1;ENST00000609879.2;ENST00000392948.4	0.0101965	0.847613	0.0463332	0.96327	0.999562	-5.40257
ENSG00000270872.2	1021	ENSG00000270872.2	ENSG00000270872	unprocessed_pseudogene	SRGAP2D	NA	InGen	2.00336	1	ENST00000605551.2	-0.22075	0.892044	-0.985059	0.330379	0.972406	-5.01585
ENSG00000232527.8	878	ENSG00000232527.8	ENSG00000232527	lncRNA	LINC02802	NA	InGen	0.619574	4	ENST00000452399.6;ENST00000457390.1;ENST00000294715.6;ENST00000420597.1	0.153591	-1.49033	0.341811	0.734241	0.990442	-5.08809
ENSG00000207205.1	165	ENSG00000207205.1	ENSG00000207205	snRNA	RNVU1-15	NA	InGen	4.36691	1	ENST00000384476.1	0.977494	-0.93682	2.33456	0.0245503	0.824329	-3.40935
ENSG00000266338.6	5306	ENSG00000266338.6	ENSG00000266338	protein_coding	NBPF15	284565	InGen	3.50385	8	ENST00000581897.6;ENST00000577412.5;ENST00000488031.6;ENST00000584793.6;ENST00000579734.6;ENST00000478419.5;ENST00000584575.2;ENST00000578953.1	-0.135123	4.12873	-1.07903	0.28689	0.971715	-5.30202
ENSG00000275291.1	162	ENSG00000275291.1	ENSG00000275291	snRNA	U1	NA	InGen	0.357382	1	ENST00000618578.1	0.174817	-4.39337	0.362158	0.719096	0.989436	-4.9082
ENSG00000278099.1	165	ENSG00000278099.1	ENSG00000278099	snRNA	U1	NA	InGen	0.505398	1	ENST00000617626.1	0.0858078	-3.91459	0.179075	0.858762	0.999144	-4.95692
ENSG00000277918.1	164	ENSG00000277918.1	ENSG00000277918	snRNA	U1	NA	InGen	72.7339	1	ENST00000610976.1	-0.0222283	2.86489	-0.043387	0.965604	0.999562	-5.67739
ENSG00000196369.11	7230	ENSG00000196369.11	ENSG00000196369	protein_coding	SRGAP2B	647135	InGen	3.30239	7	ENST00000612199.4;ENST00000641863.1;ENST00000619678.1;ENST00000621582.1;ENST00000467933.2;ENST00000463366.1;ENST00000494534.1	0.143291	4.5232	1.0586	0.295988	0.971715	-5.35509
ENSG00000271644.1	111	ENSG00000271644.1	ENSG00000271644	processed_pseudogene	AC242498.1	NA	InGen	0.330601	1	ENST00000604134.1	0.321204	-4.56554	0.842768	0.404254	0.975952	-4.75804
ENSG00000272419.6	6056	ENSG00000272419.6	ENSG00000272419	transcribed_unprocessed_pseudogene	LINC01145	NA	InGen	0.793046	9	ENST00000578899.5;ENST00000621798.4;ENST00000621033.1;ENST00000606004.5;ENST00000614510.4;ENST00000610324.1;ENST00000616993.1;ENST00000418192.2;ENST00000638217.1	0.0214262	2.19803	0.170323	0.865594	0.999144	-5.57371
ENSG00000281571.2	1088	ENSG00000281571.2	ENSG00000281571	TEC	AC241585.2	NA	InGen	0.296633	2	ENST00000638358.1;ENST00000628937.1	-0.274966	-1.70615	-1.07221	0.289905	0.971715	-4.73933
ENSG00000223612.3	519	ENSG00000223612.3	ENSG00000223612	processed_pseudogene	AC241585.1	NA	InGen	1.938	1	ENST00000433527.1	-0.371866	-0.0997313	-1.50227	0.140699	0.958676	-4.44757
ENSG00000276216.1	347	ENSG00000276216.1	ENSG00000276216	lncRNA	AC245014.3	NA	InGen	1.38043	1	ENST00000618589.1	0.874623	-1.99345	1.4798	0.146578	0.958676	-4.40867
ENSG00000162825.16	18995	ENSG00000162825.16	ENSG00000162825	protein_coding	NBPF20	100288142	InGen	0.511288	5	ENST00000369373.9;ENST00000392971.6;ENST00000622803.4;ENST00000594479.7;ENST00000620821.1	-0.14869	3.20146	-1.25722	0.215798	0.971715	-5.01619
ENSG00000270384.1	167	ENSG00000270384.1	ENSG00000270384	snRNA	U1	NA	InGen	0.938998	1	ENST00000580816.1	-0.357885	-3.04973	-0.779549	0.440138	0.97703	-4.84105
ENSG00000270722.1	164	ENSG00000270722.1	ENSG00000270722	snRNA	U1	NA	InGen	3.19779	1	ENST00000605806.1	-0.138537	-1.30285	-0.410684	0.683445	0.989201	-5.08597
ENSG00000287374.1	1992	ENSG00000287374.1	ENSG00000287374	lncRNA	AC239860.4	NA	InGen	0.301281	1	ENST00000657459.1	-0.327831	-1.04914	-1.2245	0.22776	0.971715	-4.66375
ENSG00000275064.1	1270	ENSG00000275064.1	ENSG00000275064	unprocessed_pseudogene	AC239860.1	NA	InGen	0.946085	1	ENST00000444680.3	-0.0847892	0.0201264	-0.280471	0.780528	0.994166	-5.26616
ENSG00000272150.5	3827	ENSG00000272150.5	ENSG00000272150	transcribed_unprocessed_pseudogene	NBPF25P	NA	InGen	0.516414	2	ENST00000619932.4;ENST00000606775.2	-0.321624	0.920697	-2.43472	0.0193479	0.802338	-3.16089
ENSG00000117262.19	5561	ENSG00000117262.19	ENSG00000117262	protein_coding	GPR89A	653519	InGen	1.47614	13	ENST00000313835.14;ENST00000460277.5;ENST00000532574.5;ENST00000528944.5;ENST00000466593.5;ENST00000524525.5;ENST00000534502.5;ENST00000462900.2;ENST00000527989.1;ENST00000478703.5;ENST00000492401.2;ENST00000493684.5;ENST00000465185.2	0.0774834	2.98091	0.538128	0.593402	0.985825	-5.56303
ENSG00000265491.5	11059	ENSG00000265491.5	ENSG00000265491	protein_coding	RNF115	27246	InGen	7.19035	2	ENST00000582693.5;ENST00000539368.2	-0.066388	6.2831	-0.988856	0.328541	0.972406	-5.46678
ENSG00000186141.9	4690	ENSG00000186141.9	ENSG00000186141	protein_coding	POLR3C	10623	InGen	4.61328	6	ENST00000471254.5;ENST00000369294.5;ENST00000334163.4;ENST00000466003.1;ENST00000489436.1;ENST00000479819.1	0.0136351	4.41799	0.180348	0.857769	0.999144	-5.85221
ENSG00000186364.12	1657	ENSG00000186364.12	ENSG00000186364	protein_coding	NUDT17	200035	InGen	2.35403	5	ENST00000334513.6;ENST00000477878.5;ENST00000460879.5;ENST00000498192.5;ENST00000444015.2	0.0320251	1.9362	0.268611	0.789578	0.99418	-5.51606
ENSG00000131788.16	4806	ENSG00000131788.16	ENSG00000131788	protein_coding	PIAS3	10401	InGen	4.56388	9	ENST00000472114.5;ENST00000475261.1;ENST00000369298.5;ENST00000393045.7;ENST00000369299.7;ENST00000484423.5;ENST00000498436.2;ENST00000393046.3;ENST00000463514.2	-0.0776408	4.43375	-1.12861	0.26563	0.971715	-5.27714
ENSG00000278549.1	59	ENSG00000278549.1	ENSG00000278549	miRNA	MIR6736	NA	InGen	0.55032	1	ENST00000616799.1	-0.16311	-4.80913	-0.413341	0.681513	0.989143	-4.88305
ENSG00000198483.13	3363	ENSG00000198483.13	ENSG00000198483	protein_coding	ANKRD35	148741	InGen	2.55795	2	ENST00000544626.2;ENST00000355594.9	-0.15767	3.08398	-1.85097	0.0713957	0.926274	-4.21351
ENSG00000143127.13	6242	ENSG00000143127.13	ENSG00000143127	protein_coding	ITGA10	8515	InGen	0.684696	4	ENST00000369304.8;ENST00000539363.2;ENST00000481236.1;ENST00000468261.1	0.200971	1.8678	0.885886	0.380851	0.972406	-5.20402
ENSG00000131779.11	1718	ENSG00000131779.11	ENSG00000131779	protein_coding	PEX11B	8799	InGen	10.6403	3	ENST00000428634.1;ENST00000369306.8;ENST00000537888.1	0.0847295	4.1356	0.630114	0.53212	0.98352	-5.65424
ENSG00000265241.6	5585	ENSG00000265241.6	ENSG00000265241	protein_coding	RBM8A	9939	InGen	14.3441	9	ENST00000634130.1;ENST00000632040.1;ENST00000633781.1;ENST00000583313.6;ENST00000632555.1;ENST00000369307.4;ENST00000498663.5;ENST00000484825.1;ENST00000634161.1	0.092716	6.32071	1.11265	0.272346	0.971715	-5.34606
ENSG00000211451.12	2511	ENSG00000211451.12	ENSG00000211451	transcribed_unitary_pseudogene	GNRHR2	NA	InGen	1.14597	5	ENST00000604273.1;ENST00000312753.9;ENST00000619161.5;ENST00000581100.6;ENST00000361928.2	-0.0707305	1.47866	-0.558959	0.579234	0.985379	-5.35316
ENSG00000271601.4	3991	ENSG00000271601.4	ENSG00000271601	protein_coding	LIX1L	128077	InGen	6.61387	1	ENST00000604000.4	0.0527338	4.67634	0.450222	0.654925	0.989143	-5.79157
ENSG00000272031.3	3671	ENSG00000272031.3	ENSG00000272031	protein_coding	ANKRD34A	284615	InGen	4.60228	3	ENST00000606888.3;ENST00000619813.1;ENST00000619519.1	0.0668392	3.94574	0.354262	0.724961	0.990119	-5.75984
ENSG00000278431.1	234	ENSG00000278431.1	ENSG00000278431	lncRNA	AC243547.2	NA	InGen	0.393361	1	ENST00000616257.1	0.903475	-3.59871	2.56587	0.0140491	0.7823	-3.35787
ENSG00000121851.13	1811	ENSG00000121851.13	ENSG00000121851	protein_coding	POLR3GL	84265	InGen	4.00999	4	ENST00000369314.2;ENST00000622508.4;ENST00000369313.7;ENST00000471706.1	0.122981	2.81825	0.753811	0.455275	0.97703	-5.41593
ENSG00000265972.6	3604	ENSG00000265972.6	ENSG00000265972	protein_coding	TXNIP	10628	InGen	28.2703	4	ENST00000582401.6;ENST00000488537.1;ENST00000486597.1;ENST00000425134.2	0.242396	6.47023	0.985962	0.329941	0.972406	-5.46721
ENSG00000233396.8	4614	ENSG00000233396.8	ENSG00000233396	lncRNA	LINC01719	NA	InGen	0.643926	9	ENST00000610820.4;ENST00000611275.5;ENST00000664959.1;ENST00000619720.1;ENST00000667626.1;ENST00000612371.5;ENST00000667400.1;ENST00000452883.5;ENST00000457465.3	-0.156449	1.53089	-1.05243	0.298771	0.971715	-5.0275
ENSG00000271425.9	14362	ENSG00000271425.9	ENSG00000271425	protein_coding	NBPF10	100132406	InGen	0.377789	3	ENST00000583866.9;ENST00000617010.2;ENST00000612520.2	0.177196	2.32624	1.11605	0.270906	0.971715	-5.06061
ENSG00000277406.2	1466	ENSG00000277406.2	ENSG00000277406	transcribed_unprocessed_pseudogene	SEC22B4P	NA	InGen	0.890227	2	ENST00000643391.1;ENST00000618406.1	-0.0745624	0.28365	-0.396738	0.693621	0.989244	-5.26703
ENSG00000273768.1	164	ENSG00000273768.1	ENSG00000273768	snRNA	U1	NA	InGen	85.8187	1	ENST00000615842.1	-0.555101	1.19558	-0.832198	0.410124	0.976343	-5.16076
ENSG00000287978.1	668	ENSG00000287978.1	ENSG00000287978	lncRNA	AC245407.2	NA	InGen	4.66481	1	ENST00000660431.1	0.0660356	1.60771	0.398173	0.692571	0.989244	-5.43478
ENSG00000274428.1	160	ENSG00000274428.1	ENSG00000274428	snRNA	U1	NA	InGen	0.919746	1	ENST00000620022.1	0.383554	-3.19234	0.862254	0.393569	0.973605	-4.79613
ENSG00000276975.3	17641	ENSG00000276975.3	ENSG00000276975	transcribed_unprocessed_pseudogene	HYDIN2	NA	InGen	3.08325	7	ENST00000621489.2;ENST00000649458.1;ENST00000648235.1;ENST00000614586.3;ENST00000650199.1;ENST00000496036.1;ENST00000493714.1	-0.124834	5.65764	-0.690908	0.493521	0.982588	-5.69889
ENSG00000268043.7	7272	ENSG00000268043.7	ENSG00000268043	protein_coding	NBPF12	149013	InGen	4.8175	8	ENST00000617931.4;ENST00000611443.4;ENST00000617844.4;ENST00000617614.4;ENST00000439206.6;ENST00000613714.2;ENST00000617864.3;ENST00000579935.8	-0.105372	5.01779	-0.714742	0.478823	0.979552	-5.66516
ENSG00000131791.8	5460	ENSG00000131791.8	ENSG00000131791	protein_coding	PRKAB2	5565	InGen	6.74466	3	ENST00000254101.4;ENST00000496858.1;ENST00000474939.1	-0.0656788	5.15681	-0.61937	0.539103	0.9844	-5.73219
ENSG00000180867.11	3328	ENSG00000180867.11	ENSG00000180867	transcribed_processed_pseudogene	PDIA3P1	NA	InGen	3.05506	3	ENST00000649713.1;ENST00000440377.2;ENST00000471856.1	-0.00739441	3.32377	-0.0702265	0.944355	0.999394	-5.74085
ENSG00000131781.13	5984	ENSG00000131781.13	ENSG00000131781	protein_coding	FMO5	2330	InGen	0.450769	9	ENST00000527849.5;ENST00000441068.6;ENST00000578284.5;ENST00000369272.7;ENST00000254090.9;ENST00000619062.1;ENST00000533174.5;ENST00000533848.2;ENST00000478432.1	0.143347	1.44275	1.13514	0.262917	0.971715	-4.94267
ENSG00000226015.2	1657	ENSG00000226015.2	ENSG00000226015	processed_pseudogene	CCT8P1	NA	InGen	0.496928	1	ENST00000413611.2	-0.0230197	-0.369042	-0.0926921	0.9266	0.999254	-5.24465
ENSG00000236806.1	795	ENSG00000236806.1	ENSG00000236806	processed_pseudogene	RPL7AP15	NA	InGen	0.590639	1	ENST00000446956.1	-0.281149	-1.38581	-0.78937	0.434443	0.97703	-4.92939
ENSG00000131778.19	4301	ENSG00000131778.19	ENSG00000131778	protein_coding	CHD1L	9557	InGen	0.587788	34	ENST00000652587.1;ENST00000652616.1;ENST00000652161.1;ENST00000651226.1;ENST00000650721.1;ENST00000651207.1;ENST00000652494.1;ENST00000651510.1;ENST00000361293.10;ENST00000652278.1;ENST00000622533.4;ENST00000369258.8;ENST00000467213.5;ENST00000369259.4;ENST00000651410.1;ENST00000652486.1;ENST00000651407.1;ENST00000652346.1;ENST00000650714.1;ENST00000651070.1;ENST00000650828.1;ENST00000651420.1;EN…	0.0504595	1.30742	0.381766	0.704609	0.989244	-5.40114
ENSG00000116128.11	6331	ENSG00000116128.11	ENSG00000116128	protein_coding	BCL9	607	InGen	4.63002	3	ENST00000234739.8;ENST00000497938.1;ENST00000473292.1	0.0153689	4.82235	0.179704	0.858271	0.999144	-5.88129
ENSG00000162836.12	11993	ENSG00000162836.12	ENSG00000162836	protein_coding	ACP6	51205	InGen	1.58958	10	ENST00000609196.5;ENST00000583509.7;ENST00000460583.1;ENST00000613673.4;ENST00000487562.5;ENST00000392988.6;ENST00000620634.4;ENST00000611629.4;ENST00000614551.1;ENST00000493129.2	0.0258387	4.18173	0.225632	0.82261	0.996498	-5.8222
ENSG00000265107.3	3288	ENSG00000265107.3	ENSG00000265107	protein_coding	GJA5	2702	InGen	0.754072	3	ENST00000579774.3;ENST00000621517.1;ENST00000430508.1	0.299113	0.565386	0.808019	0.423748	0.97703	-5.1056
ENSG00000188092.15	5214	ENSG00000188092.15	ENSG00000188092	protein_coding	GPR89B	51463	InGen	1.22779	8	ENST00000488165.5;ENST00000478307.5;ENST00000314163.12;ENST00000468618.6;ENST00000491975.5;ENST00000461786.5;ENST00000488603.5;ENST00000490955.1	-0.056112	2.61374	-0.493078	0.624591	0.987323	-5.53373
ENSG00000273059.1	430	ENSG00000273059.1	ENSG00000273059	lncRNA	AC239803.1	NA	InGen	0.448881	1	ENST00000610161.1	-0.123508	-2.57534	-0.379645	0.706171	0.989244	-4.99978
ENSG00000206791.1	167	ENSG00000206791.1	ENSG00000206791	snRNA	RNU1-129P	NA	InGen	0.590352	1	ENST00000384064.1	0.578468	-3.57437	1.42394	0.162039	0.958676	-4.44228
ENSG00000206585.1	164	ENSG00000206585.1	ENSG00000206585	snRNA	RNVU1-7	NA	InGen	303.87	1	ENST00000383858.1	-0.411669	1.55312	-0.379415	0.70634	0.989244	-5.43375
ENSG00000229828.2	1641	ENSG00000229828.2	ENSG00000229828	unprocessed_pseudogene	PDE4DIPP1	NA	InGen	0.200553	1	ENST00000420737.2	-0.381111	-2.18607	-0.814093	0.420301	0.97703	-4.86566
ENSG00000263956.6	5947	ENSG00000263956.6	ENSG00000263956	protein_coding	NBPF11	200030	InGen	2.04213	5	ENST00000614785.4;ENST00000614015.4;ENST00000614506.4;ENST00000615281.4;ENST00000613531.1	0.00822981	3.53546	0.0626386	0.950359	0.999562	-5.76916
ENSG00000198658.4	933	ENSG00000198658.4	ENSG00000198658	unprocessed_pseudogene	ABHD17AP1	NA	InGen	0.310576	1	ENST00000358206.4	-0.175525	-2.06114	-0.545505	0.588366	0.985537	-4.98479
ENSG00000227733.10	16052	ENSG00000227733.10	ENSG00000227733	lncRNA	AC239809.3	NA	InGen	0.431723	28	ENST00000599640.6;ENST00000628902.1;ENST00000611286.4;ENST00000614606.4;ENST00000482381.2;ENST00000596091.5;ENST00000661240.1;ENST00000599387.5;ENST00000611452.4;ENST00000629702.3;ENST00000596220.1;ENST00000464343.6;ENST00000628063.2;ENST00000634551.1;ENST00000658231.1;ENST00000671009.1;ENST00000653004.1;ENST00000666907.1;ENST00000658395.1;ENST00000496508.1;ENST00000660078.1;ENST00000611617.5;ENS…	-0.197116	2.63953	-1.06424	0.293455	0.971715	-5.14518
ENSG00000199879.1	157	ENSG00000199879.1	ENSG00000199879	snRNA	RNU1-120P	NA	InGen	0.606848	1	ENST00000363009.1	-0.751646	-3.70172	-1.71631	0.0936614	0.958676	-4.21036
ENSG00000234283.1	420	ENSG00000234283.1	ENSG00000234283	lncRNA	LINC01731	NA	InGen	0.954459	1	ENST00000428035.1	0.44276	-1.45499	1.42144	0.162761	0.958676	-4.47196
ENSG00000274020.4	7757	ENSG00000274020.4	ENSG00000274020	lncRNA	LINC01138	NA	InGen	1.7102	14	ENST00000445201.2;ENST00000652758.1;ENST00000638958.1;ENST00000640832.1;ENST00000434245.3;ENST00000622328.1;ENST00000639159.1;ENST00000653634.1;ENST00000639181.1;ENST00000613452.1;ENST00000658866.1;ENST00000658938.1;ENST00000614292.1;ENST00000440862.2	0.0288301	3.68042	0.248366	0.805093	0.995298	-5.76021
ENSG00000235988.1	331	ENSG00000235988.1	ENSG00000235988	processed_pseudogene	AC245100.5	NA	InGen	0.286501	1	ENST00000452108.1	0.122283	-3.57873	0.274569	0.785028	0.99418	-4.96258
ENSG00000283676.1	76	ENSG00000283676.1	ENSG00000283676	miRNA	MIR5087	NA	InGen	5.26922	1	ENST00000635826.1	-0.00113093	-1.4865	-0.00386489	0.996935	0.999939	-5.13085
ENSG00000202408.2	156	ENSG00000202408.2	ENSG00000202408	snRNA	RNU1-122P	NA	InGen	0.985869	1	ENST00000365538.2	0.0383821	-3.01479	0.090012	0.928717	0.999254	-5.01365
ENSG00000272824.1	442	ENSG00000272824.1	ENSG00000272824	lncRNA	AC245100.6	NA	InGen	1.91453	1	ENST00000609678.1	0.0794792	-0.324002	0.349704	0.728353	0.990119	-5.20772
ENSG00000207340.1	164	ENSG00000207340.1	ENSG00000207340	snRNA	RNVU1-1	NA	InGen	3.52299	1	ENST00000384610.1	-0.369544	-0.984799	-1.11286	0.272258	0.971715	-4.74944
ENSG00000252135.1	135	ENSG00000252135.1	ENSG00000252135	snRNA	RNVU1-2	NA	InGen	1.33356	1	ENST00000516326.1	-0.321878	-2.76114	-0.801178	0.427653	0.97703	-4.84335
ENSG00000238825.1	162	ENSG00000238825.1	ENSG00000238825	snRNA	RNU1-13P	NA	InGen	1.1322	1	ENST00000384499.1	0.401926	-2.70941	1.22557	0.227361	0.971715	-4.59655
ENSG00000231551.8	3330	ENSG00000231551.8	ENSG00000231551	transcribed_unprocessed_pseudogene	AC245100.4	NA	InGen	0.593079	7	ENST00000634549.1;ENST00000634638.1;ENST00000635493.1;ENST00000635587.1;ENST00000426101.5;ENST00000445243.1;ENST00000640776.1	0.0383397	0.910241	0.231474	0.8181	0.996161	-5.38821
ENSG00000201183.1	161	ENSG00000201183.1	ENSG00000201183	snRNA	RNVU1-3	NA	InGen	0.504166	1	ENST00000364313.1	-0.180246	-3.86404	-0.419532	0.67702	0.989143	-4.92278
ENSG00000280649.2	1058	ENSG00000280649.2	ENSG00000280649	TEC	AC245100.7	NA	InGen	1.45089	2	ENST00000638752.1;ENST00000629247.1	-0.0075084	0.542776	-0.0380423	0.969839	0.999873	-5.36269
ENSG00000274210.1	165	ENSG00000274210.1	ENSG00000274210	snRNA	U1	NA	InGen	5.30659	1	ENST00000622285.1	0.674421	-0.754148	1.5035	0.140383	0.958676	-4.41581
ENSG00000270629.6	11985	ENSG00000270629.6	ENSG00000270629	protein_coding	NBPF14	25832	InGen	1.04615	10	ENST00000614999.4;ENST00000619423.4;ENST00000621066.4;ENST00000581201.5;ENST00000611826.4;ENST00000614329.4;ENST00000616120.4;ENST00000621070.4;ENST00000620240.1;ENST00000606877.2	0.190771	3.60977	1.49814	0.141766	0.958676	-4.76784
ENSG00000177144.7	1206	ENSG00000177144.7	ENSG00000177144	protein_coding	NUDT4B	440672	InGen	0.30425	1	ENST00000322209.4	0.25552	-2.65761	0.548383	0.586406	0.985537	-4.95644
ENSG00000178104.19	27623	ENSG00000178104.19	ENSG00000178104	protein_coding	PDE4DIP	9659	InGen	11.3902	50	ENST00000530472.5;ENST00000524974.5;ENST00000620605.4;ENST00000585156.5;ENST00000618462.4;ENST00000617031.4;ENST00000617527.4;ENST00000617248.4;ENST00000610852.1;ENST00000533259.1;ENST00000619981.4;ENST00000618504.4;ENST00000617454.4;ENST00000616206.4;ENST00000613995.4;ENST00000621371.4;ENST00000464103.5;ENST00000534536.5;ENST00000528129.5;ENST00000369356.8;ENST00000526445.1;ENST00000533845.1;ENS…	-0.0412793	8.28285	-0.604773	0.548666	0.985054	-5.71775
ENSG00000269713.7	9046	ENSG00000269713.7	ENSG00000269713	protein_coding	NBPF9	400818	InGen	1.59043	9	ENST00000615421.4;ENST00000584027.8;ENST00000613595.4;ENST00000613969.4;ENST00000621074.4;ENST00000621645.4;ENST00000483630.5;ENST00000610300.4;ENST00000611593.1	0.017026	3.80189	0.162453	0.871748	0.999144	-5.79203
ENSG00000201699.1	162	ENSG00000201699.1	ENSG00000201699	snRNA	RNU1-59P	NA	InGen	0.318611	1	ENST00000364829.1	-0.210256	-4.29516	-0.509263	0.613301	0.987323	-4.88184
ENSG00000274265.5	4291	ENSG00000274265.5	ENSG00000274265	lncRNA	AC245297.3	NA	InGen	1.33783	10	ENST00000668239.1;ENST00000662742.1;ENST00000655610.1;ENST00000667654.1;ENST00000665384.1;ENST00000654174.1;ENST00000611769.4;ENST00000619653.1;ENST00000612135.1;ENST00000664903.1	0.176325	2.45179	1.01835	0.314489	0.971715	-5.16449
ENSG00000215861.6	1033	ENSG00000215861.6	ENSG00000215861	transcribed_unprocessed_pseudogene	AC245297.1	NA	InGen	33.0664	2	ENST00000313342.8;ENST00000663163.1	0.147525	5.04612	0.908457	0.368952	0.972406	-5.52114
ENSG00000272755.1	565	ENSG00000272755.1	ENSG00000272755	lncRNA	AC245297.2	NA	InGen	0.956365	1	ENST00000610119.1	-0.626713	-1.40924	-1.37109	0.177816	0.961731	-4.52306
ENSG00000274423.1	573	ENSG00000274423.1	ENSG00000274423	unprocessed_pseudogene	SEC22B2	NA	InGen	0.668744	1	ENST00000618702.1	-0.045745	-1.6695	-0.136822	0.891842	0.999254	-5.10279
ENSG00000286219.1	5343	ENSG00000286219.1	ENSG00000286219	protein_coding	NOTCH2NLC	100996717	InGen	0.670437	3	ENST00000650865.1;ENST00000652191.1;ENST00000578189.1	0.0272041	1.79546	0.19051	0.849851	0.999144	-5.51221
ENSG00000277147.6	10917	ENSG00000277147.6	ENSG00000277147	transcribed_unprocessed_pseudogene	LINC00869	NA	InGen	1.42135	13	ENST00000429388.5;ENST00000622695.1;ENST00000620190.1;ENST00000610578.4;ENST00000621156.1;ENST00000439719.5;ENST00000652343.1;ENST00000435115.5;ENST00000430442.2;ENST00000622079.1;ENST00000610297.1;ENST00000643247.1;ENST00000651957.1	0.0679583	3.92551	0.512959	0.610736	0.987323	-5.69451
ENSG00000275557.1	447	ENSG00000275557.1	ENSG00000275557	lncRNA	AC242842.1	NA	InGen	0.44588	1	ENST00000617712.1	0.433073	-2.50611	1.37416	0.176866	0.961731	-4.48945
ENSG00000206828.1	164	ENSG00000206828.1	ENSG00000206828	snRNA	U1	NA	InGen	2.02863	1	ENST00000384101.1	-0.330368	-1.8195	-0.993588	0.326258	0.972406	-4.78307
ENSG00000150337.13	2998	ENSG00000150337.13	ENSG00000150337	protein_coding	FCGR1A	2209	InGen	1.05594	4	ENST00000444948.5;ENST00000369168.4;ENST00000489479.1;ENST00000489704.1	0.518513	0.95333	1.30176	0.200274	0.970703	-4.7316
ENSG00000203814.6	3196	ENSG00000203814.6	ENSG00000203814	protein_coding	HIST2H2BF	440689	InGen	3.71769	5	ENST00000545683.1;ENST00000420462.1;ENST00000469483.1;ENST00000620458.1;ENST00000369167.2	-0.0407671	3.45231	-0.227143	0.821442	0.996498	-5.73748
ENSG00000183598.3	411	ENSG00000183598.3	ENSG00000183598	protein_coding	HIST2H3D	653604	InGen	1.32653	1	ENST00000331491.1	0.0838771	-1.01856	0.273707	0.785685	0.99418	-5.14647
ENSG00000270882.2	1876	ENSG00000270882.2	ENSG00000270882	protein_coding	HIST2H4A	8370	InGen	0.310592	4	ENST00000578186.2;ENST00000618193.1;ENST00000614272.1;ENST00000613412.1	-0.362842	-1.24622	-1.09607	0.279452	0.971715	-4.74694
ENSG00000203812.2	549	ENSG00000203812.2	ENSG00000203812	protein_coding	HIST2H2AA3	8337	InGen	2.87252	1	ENST00000369159.2	0.191908	0.43795	0.685406	0.49695	0.982588	-5.16186
ENSG00000220323.4	3612	ENSG00000220323.4	ENSG00000220323	transcribed_unprocessed_pseudogene	HIST2H2BD	NA	InGen	1.23456	2	ENST00000608318.2;ENST00000369385.5	-0.00531447	2.11206	-0.0403683	0.967996	0.999584	-5.57225
ENSG00000261716.2	6440	ENSG00000261716.2	ENSG00000261716	transcribed_unprocessed_pseudogene	HIST2H2BC	NA	InGen	1.35762	2	ENST00000564237.2;ENST00000498492.2	-0.121716	3.06971	-1.02828	0.309855	0.971715	-5.23224
ENSG00000272196.2	564	ENSG00000272196.2	ENSG00000272196	protein_coding	HIST2H2AA4	723790	InGen	0.55259	1	ENST00000607355.2	0.00696783	-2.09055	0.0165806	0.986852	0.999939	-5.07629
ENSG00000270276.2	1929	ENSG00000270276.2	ENSG00000270276	protein_coding	HIST2H4B	554313	InGen	1.13025	3	ENST00000621520.1;ENST00000612061.1;ENST00000579512.2	0.1782	0.96482	0.720046	0.475587	0.979547	-5.20259
ENSG00000184678.10	2194	ENSG00000184678.10	ENSG00000184678	protein_coding	HIST2H2BE	8349	InGen	10.223	1	ENST00000369155.3	0.0787822	4.4293	0.522159	0.604373	0.987323	-5.73983
ENSG00000184260.5	390	ENSG00000184260.5	ENSG00000184260	protein_coding	HIST2H2AC	8338	InGen	31.8811	1	ENST00000331380.3	0.194506	3.56366	1.07571	0.288352	0.971715	-5.24559
ENSG00000184270.5	530	ENSG00000184270.5	ENSG00000184270	protein_coding	HIST2H2AB	317772	InGen	9.20631	1	ENST00000331128.5	0.039613	2.25624	0.271662	0.787247	0.99418	-5.56018
ENSG00000178096.9	1461	ENSG00000178096.9	ENSG00000178096	protein_coding	BOLA1	51027	InGen	3.52901	4	ENST00000369153.2;ENST00000369152.6;ENST00000476344.1;ENST00000369150.1	0.227889	2.34855	1.90098	0.064358	0.917222	-4.07506
ENSG00000159164.10	4786	ENSG00000159164.10	ENSG00000159164	protein_coding	SV2A	9900	InGen	45.8462	2	ENST00000369146.8;ENST00000369145.1	-0.0824643	7.62762	-0.426534	0.671952	0.989143	-5.8199
ENSG00000143368.10	1704	ENSG00000143368.10	ENSG00000143368	protein_coding	SF3B4	10262	InGen	6.34225	2	ENST00000271628.9;ENST00000457312.1	0.0692471	3.42989	0.798633	0.429111	0.97703	-5.46431
ENSG00000014914.21	4572	ENSG00000014914.21	ENSG00000014914	protein_coding	MTMR11	10903	InGen	2.08285	10	ENST00000466496.5;ENST00000482025.5;ENST00000439741.4;ENST00000369140.7;ENST00000482343.5;ENST00000492824.5;ENST00000495054.1;ENST00000490310.1;ENST00000493562.1;ENST00000479272.1	-0.130645	3.14153	-1.09733	0.278909	0.971715	-5.17715
ENSG00000264522.6	12227	ENSG00000264522.6	ENSG00000264522	protein_coding	OTUD7B	56957	InGen	7.23579	3	ENST00000581312.6;ENST00000417191.2;ENST00000619871.1	0.101985	6.36473	0.586345	0.560862	0.985054	-5.76226
ENSG00000285184.3	3586	ENSG00000285184.3	ENSG00000285184	lncRNA	AC244033.2	NA	InGen	1.75108	3	ENST00000648868.1;ENST00000643984.2;ENST00000642888.2	0.0291634	2.61502	0.23824	0.812883	0.995704	-5.61796
ENSG00000136631.15	6637	ENSG00000136631.15	ENSG00000136631	protein_coding	VPS45	11311	InGen	7.46518	19	ENST00000643970.1;ENST00000535106.5;ENST00000462852.5;ENST00000478999.1;ENST00000369128.9;ENST00000611412.4;ENST00000460366.5;ENST00000644510.2;ENST00000643611.1;ENST00000491789.2;ENST00000497638.2;ENST00000642919.1;ENST00000419023.3;ENST00000644526.1;ENST00000647278.1;ENST00000477558.2;ENST00000644704.1;ENST00000472756.1;ENST00000618148.1	0.0486768	5.6183	0.641682	0.524656	0.982936	-5.73024
ENSG00000023902.14	6629	ENSG00000023902.14	ENSG00000023902	protein_coding	PLEKHO1	51177	InGen	5.21978	9	ENST00000369126.5;ENST00000369124.5;ENST00000479194.5;ENST00000492304.1;ENST00000607609.2;ENST00000477309.1;ENST00000441340.1;ENST00000485470.1;ENST00000502767.1	0.0411167	5.07317	0.424662	0.673306	0.989143	-5.82355
ENSG00000143401.15	3605	ENSG00000143401.15	ENSG00000143401	protein_coding	ANP32E	81611	InGen	19.3753	10	ENST00000583931.6;ENST00000629042.2;ENST00000616917.4;ENST00000436748.6;ENST00000534437.1;ENST00000369114.9;ENST00000369115.3;ENST00000533654.5;ENST00000534220.1;ENST00000532744.2	-0.0270193	6.09437	-0.248345	0.805109	0.995298	-5.8984
ENSG00000118298.12	3296	ENSG00000118298.12	ENSG00000118298	protein_coding	CA14	23632	InGen	1.97515	6	ENST00000647854.1;ENST00000369111.9;ENST00000582010.3;ENST00000607652.5;ENST00000483993.3;ENST00000607082.1	0.0185407	2.30385	0.0553845	0.956101	0.999562	-5.60384
ENSG00000117362.13	3473	ENSG00000117362.13	ENSG00000117362	protein_coding	APH1A	51107	InGen	8.65065	9	ENST00000414276.6;ENST00000369109.8;ENST00000360244.8;ENST00000461320.5;ENST00000236017.5;ENST00000486308.1;ENST00000486720.1;ENST00000476538.1;ENST00000493092.1	-0.017932	4.9023	-0.17835	0.859328	0.999144	-5.88653
ENSG00000118292.9	1270	ENSG00000118292.9	ENSG00000118292	protein_coding	C1orf54	79630	InGen	3.24442	3	ENST00000369102.5;ENST00000369098.3;ENST00000369099.8	0.19798	1.94546	0.966862	0.339289	0.972406	-5.14625
ENSG00000159208.16	2849	ENSG00000159208.16	ENSG00000159208	protein_coding	CIART	148523	InGen	2.56945	7	ENST00000447007.5;ENST00000369094.5;ENST00000369095.5;ENST00000290363.6;ENST00000417398.5;ENST00000469255.5;ENST00000497211.1	-0.759635	2.68732	-3.48561	0.00118526	0.515823	-0.939413
ENSG00000266472.5	1641	ENSG00000266472.5	ENSG00000266472	protein_coding	MRPS21	54460	InGen	28.0319	2	ENST00000614145.4;ENST00000581066.2	-0.0148048	5.48423	-0.100982	0.920057	0.999254	-5.91805
ENSG00000117360.13	5408	ENSG00000117360.13	ENSG00000117360	protein_coding	PRPF3	9129	InGen	7.78719	7	ENST00000496202.5;ENST00000324862.7;ENST00000467329.5;ENST00000467514.1;ENST00000493553.1;ENST00000476970.1;ENST00000470824.1	-0.0149178	5.34697	-0.17703	0.860357	0.999144	-5.90281
ENSG00000163125.15	8738	ENSG00000163125.15	ENSG00000163125	protein_coding	RPRD2	23248	InGen	8.6532	4	ENST00000492220.1;ENST00000401000.8;ENST00000369067.7;ENST00000369068.4	-0.043933	6.21383	-0.717345	0.477233	0.979547	-5.68269
ENSG00000143374.17	4077	ENSG00000143374.17	ENSG00000143374	protein_coding	TARS2	80222	InGen	5.63662	14	ENST00000438568.6;ENST00000369054.6;ENST00000369064.8;ENST00000606933.5;ENST00000369053.3;ENST00000369051.7;ENST00000479372.1;ENST00000467982.6;ENST00000466989.1;ENST00000480070.5;ENST00000463555.1;ENST00000460794.1;ENST00000462578.1;ENST00000483046.1	-0.0347236	4.49758	-0.527303	0.600828	0.987323	-5.74278
ENSG00000143369.15	3360	ENSG00000143369.15	ENSG00000143369	protein_coding	ECM1	1893	InGen	1.87006	7	ENST00000470432.5;ENST00000369049.8;ENST00000498579.5;ENST00000496744.5;ENST00000346569.6;ENST00000369047.9;ENST00000490346.1	0.0620527	2.45837	0.462377	0.646259	0.989143	-5.53344
ENSG00000228126.1	566	ENSG00000228126.1	ENSG00000228126	lncRNA	FALEC	NA	InGen	1.94102	1	ENST00000416894.1	-0.175146	0.0307132	-0.95845	0.34346	0.972406	-4.94851
ENSG00000237781.3	665	ENSG00000237781.3	ENSG00000237781	lncRNA	AL356356.1	NA	InGen	2.56018	1	ENST00000442435.3	-0.104036	0.708233	-0.694826	0.491088	0.982588	-5.19019
ENSG00000203804.4	2622	ENSG00000203804.4	ENSG00000203804	lncRNA	ADAMTSL4-AS1	NA	InGen	1.12357	3	ENST00000615012.1;ENST00000617352.1;ENST00000369035.2	-0.359293	1.37421	-1.70355	0.096043	0.958676	-4.29271
ENSG00000277452.1	299	ENSG00000277452.1	ENSG00000277452	misc_RNA	RN7SL473P	NA	InGen	1.21579	1	ENST00000580341.2	-0.570926	-1.71676	-1.56269	0.12582	0.958676	-4.33723
ENSG00000274963.1	299	ENSG00000274963.1	ENSG00000274963	misc_RNA	RN7SL600P	NA	InGen	1.47673	1	ENST00000581811.2	-0.213264	-1.38351	-0.720757	0.475154	0.979547	-4.96628
ENSG00000143384.13	4371	ENSG00000143384.13	ENSG00000143384	protein_coding	MCL1	4170	InGen	21.5276	4	ENST00000620947.4;ENST00000369026.3;ENST00000464132.1;ENST00000307940.3	-0.201747	6.43385	-1.14307	0.259646	0.971715	-5.31257
ENSG00000253047.1	121	ENSG00000253047.1	ENSG00000253047	snoRNA	AL356356.2	NA	InGen	2.4014	1	ENST00000517238.1	-0.41245	-1.9547	-1.46704	0.150005	0.958676	-4.42113
ENSG00000143420.18	5493	ENSG00000143420.18	ENSG00000143420	protein_coding	ENSA	2029	InGen	38.4989	15	ENST00000369016.8;ENST00000369014.9;ENST00000361532.9;ENST00000361631.9;ENST00000509582.5;ENST00000339643.9;ENST00000638926.1;ENST00000271690.12;ENST00000356527.9;ENST00000513281.5;ENST00000505321.1;ENST00000503345.1;ENST00000354702.3;ENST00000503241.1;ENST00000362052.7	0.0744705	7.71056	0.786602	0.436044	0.97703	-5.61318
ENSG00000276103.1	117	ENSG00000276103.1	ENSG00000276103	snRNA	U4	NA	InGen	2.69938	1	ENST00000620626.1	-0.48331	-1.94897	-1.61198	0.114648	0.958676	-4.28854
ENSG00000143457.11	3334	ENSG00000143457.11	ENSG00000143457	protein_coding	GOLPH3L	55204	InGen	5.64607	3	ENST00000271732.8;ENST00000427665.1;ENST00000479757.1	0.00832263	4.18055	0.0642322	0.949098	0.999543	-5.84399
ENSG00000143452.16	2412	ENSG00000143452.16	ENSG00000143452	protein_coding	HORMAD1	84072	InGen	0.333602	8	ENST00000368995.8;ENST00000361824.7;ENST00000322343.11;ENST00000470397.5;ENST00000486497.1;ENST00000368987.5;ENST00000442853.5;ENST00000476530.1	0.182129	-0.563306	0.636842	0.527772	0.983209	-5.0788
ENSG00000163131.11	4071	ENSG00000163131.11	ENSG00000163131	protein_coding	CTSS	1520	InGen	2.70193	6	ENST00000368985.8;ENST00000472977.6;ENST00000607427.1;ENST00000448301.6;ENST00000483930.1;ENST00000480760.1	0.521868	3.23511	2.18523	0.0346486	0.866247	-3.66618
ENSG00000143387.13	1824	ENSG00000143387.13	ENSG00000143387	protein_coding	CTSK	1513	InGen	3.73825	3	ENST00000271651.8;ENST00000480670.1;ENST00000443913.1	-0.187799	2.45879	-0.79227	0.432769	0.97703	-5.34558
ENSG00000143437.21	6448	ENSG00000143437.21	ENSG00000143437	protein_coding	ARNT	405	InGen	6.52554	12	ENST00000358595.10;ENST00000471844.6;ENST00000354396.6;ENST00000515192.5;ENST00000505755.5;ENST00000510273.1;ENST00000478972.2;ENST00000512296.5;ENST00000468970.1;ENST00000497108.6;ENST00000505979.5;ENST00000504358.1	0.0685978	5.36933	0.887201	0.380152	0.972406	-5.54856
ENSG00000200175.1	108	ENSG00000200175.1	ENSG00000200175	snRNA	RNU6-1309P	NA	InGen	0.398176	1	ENST00000363305.1	0.228017	-4.33898	0.637938	0.527065	0.983209	-4.8404
ENSG00000143379.12	7093	ENSG00000143379.12	ENSG00000143379	protein_coding	SETDB1	9869	InGen	4.55868	17	ENST00000525956.5;ENST00000487584.6;ENST00000463774.1;ENST00000271640.9;ENST00000448029.5;ENST00000368962.6;ENST00000534805.5;ENST00000368969.8;ENST00000368963.5;ENST00000459773.1;ENST00000498193.5;ENST00000368964.3;ENST00000423081.1;ENST00000481219.1;ENST00000497314.1;ENST00000528749.1;ENST00000533529.1	-0.00121144	4.99698	-0.0167317	0.986732	0.999939	-5.90521
ENSG00000143418.19	4644	ENSG00000143418.19	ENSG00000143418	protein_coding	CERS2	29956	InGen	11.1002	14	ENST00000482825.7;ENST00000561294.5;ENST00000560793.6;ENST00000345896.8;ENST00000271688.10;ENST00000368954.9;ENST00000460664.5;ENST00000368949.8;ENST00000361419.9;ENST00000559660.1;ENST00000558062.5;ENST00000559020.1;ENST00000421609.5;ENST00000457392.1	0.133865	5.55803	0.650133	0.519237	0.982588	-5.72315
ENSG00000259357.2	778	ENSG00000259357.2	ENSG00000259357	lncRNA	AL590133.2	NA	InGen	0.229718	2	ENST00000560481.2;ENST00000561111.2	-0.102273	-2.73423	-0.26849	0.78967	0.99418	-5.01304
[truncated: 25,178 more rows]

## Sheet: Table S4 B
Ontology	Cluster	ID	Description	GeneRatio	BgRatio	pvalue	p.adjust	qvalue	geneID	Count
[truncated: 3,047 more rows]

[truncated: 1 more sheets: Table S5]
