# Supplementary material for: SPEAQeasy: a scalable pipeline for expression analysis and quantification for R/bioconductor-powered RNA-seq analyses
Source: BMC Bioinformatics. 2021 May 1;22:224. doi: 10.1186/s12859-021-04142-3 (PMC8088074; doi:10.1186/s12859-021-04142-3)
Supplement: Supplementary file 4 — Additional file 4. SNVs supplementary BED files. The common SNVs used for sample identification are stored in the BED files (A) common_missense_SNVs_hg19.bed and (B) common_missense_SNVs_hg38.bed. [file 12859_2021_4142_MOESM4_ESM.zip]

Archive with 2 entries (2 files):
- add_file_4_common_missense_SNVs_hg19.bed
- add_file_4_common_missense_SNVs_hg38.bed
